# Supplementary material for: Gestational Low Protein Diet Modulation on miRNA Transcriptome and Its Target During Fetal and Breastfeeding Nephrogenesis
Source: Front Physiol. 2021 Jun 22;12:648056. doi: 10.3389/fphys.2021.648056 (PMC8258388; doi:10.3389/fphys.2021.648056)
Supplement: Supplementary file 1 [file Table_1.XLSX]

## Sheet: deseq.res (4)_NP vs LP_ 21DG
	baseMean	log2FoldChange	lfcSE	pvalue	padj	status	control	comparison			FC
25_TACCCTGTAGATCCTAATTTGT_rno-mir-10b	3.80657	0.94463	0.328313	0.00401194	NaN	Low	2.60305	5.01008			1.9247
7_TGAGGTAGTAGATTGTATAGT_rno-let-7f-2	93.2356	-0.462784	0.165104	0.00506308	0.95629	OK	108.063	78.4085			0.725585
53_TGTGCAAATCCATGCAAAACTG_rno-mir-19b-1	23.4046	0.63859	0.255326	0.0123815	0.95629	OK	18.3076	28.5015			1.55681
52_TCAGTGCATGACAGAACT_rno-mir-152	0.982507	-0.663739	0.272311	0.0147919	NaN	Low	1.20461	0.7604			0.63124
14_TCTGGCTCCGTGTCTTCACTCC_rno-mir-149	5.20609	0.78527	0.335051	0.0190921	NaN	Low	3.82321	6.58897			1.72341
rno-miR-326-3p	3.87602	0.766718	0.329685	0.0200395	NaN	Low	2.86964	4.8824			1.7014
rno-miR-615	3.12695	0.73821	0.328951	0.0248238	NaN	Low	2.34395	3.90995			1.66811
rno-let-7f-5p	1691.2	-0.308394	0.142651	0.0306282	0.95629	OK	1871.27	1511.12			0.80754
10_GGCAGAGGAGGGCTGTTCTTC_rno-mir-298	17.6379	0.613354	0.287672	0.0329959	0.95629	OK	13.944	21.3318			1.52981
5_TGAGGTAGTAGTTTGTGCTGTTA_rno-let-7i	141.903	-0.354334	0.169014	0.0360395	0.95629	OK	159.242	124.564			0.78223
15_TAGGTAGTTTCCTGTTGTTGGGT_rno-mir-196b-2	23.0921	0.52528	0.25097	0.0363491	0.95629	OK	18.9341	27.2501			1.43921
56_TCGGATCCGTCTGAGCTTGGC_rno-mir-127	22.5235	0.654418	0.318575	0.039956	0.95629	OK	17.5009	27.546			1.57398
rno-let-7g-5p	467.621	-0.227034	0.112346	0.043295	0.95629	OK	504.339	430.902			0.85439
rno-let-7e-3p	2.03909	0.638188	0.315925	0.0433769	NaN	Low	1.5953	2.48288			1.55637
rno-miR-127-3p	132.675	0.565173	0.281175	0.0444271	0.95629	OK	107.015	158.335			1.47956
rno-miR-98-5p	171.675	-0.268036	0.134064	0.0455745	0.95629	OK	187.577	155.773			0.83045
rno-miR-103-3p	223.63	-0.327687	0.164647	0.0465645	0.95629	OK	248.918	198.341			0.796813
10_TGAGGGGCAGAGAGCGAGACTTT_rno-mir-423	37.8129	0.478615	0.241872	0.0478398	0.95629	OK	31.5975	44.0282			1.3934
rno-miR-451-5p	4.18192	-0.65994	0.335317	0.049056	NaN	Low	5.12207	3.24178			0.632905
15_TAGGTAGTTTCCTGTTGTTGGGAT_rno-mir-196b-2	2.66628	-0.642297	0.327461	0.0498273	NaN	Low	3.25019	2.08237			0.640692
51_AGCAGCATTGTACAGGGCTATGT_rno-mir-103-1	4.46251	0.655029	0.333953	0.0498274	NaN	Low	3.4665	5.45852			1.57465
69_ACAGTAGTCTGCACATTGGTT_rno-mir-199a	240.567	-0.280088	0.145586	0.0543716	0.95629	OK	263.846	217.288
54_TATTGCACTTGTCCCGGCC_rno-mir-92a-2	3.88288	-0.643995	0.335194	0.0546992	NaN	Low	4.7354	3.03036
rno-let-7i-5p	843.788	-0.215604	0.113028	0.0564519	0.95629	OK	906.721	780.855
rno-miR-203a-3p	6.96067	0.616473	0.323473	0.0566771	NaN	Low	5.49572	8.42562
rno-miR-23a-3p	16.3619	0.55728	0.292819	0.0570205	0.95629	OK	13.2405	19.4833
rno-miR-9a-5p	138.803	-0.442833	0.232738	0.0570785	0.95629	OK	159.94	117.666
60_TCAGTGCACTACAGAACTTTGT_rno-mir-148a	564.821	-0.253554	0.134471	0.0593538	0.95629	OK	614.328	515.315
16_TAAGGTGCATCTAGTGCAGATAGA_rno-mir-18a	1.61528	0.553757	0.294093	0.0597101	NaN	Low	1.30903	1.92153
rno-miR-425-5p	3.3372	0.62052	0.330519	0.0604619	NaN	Low	2.63038	4.04402
64_AGCTACATTGTCTGCTGGGTTT_rno-mir-221	5.49611	0.618542	0.330971	0.0616405	NaN	Low	4.33563	6.65659
28_CCTGTAGAACCGAATTTGT_rno-mir-10b	10.6883	0.591375	0.32046	0.0649804	0.95629	OK	8.52781	12.8487
rno-miR-144-5p	7.69054	-0.604622	0.330168	0.0670625	NaN	Low	9.27889	6.1022
60_TCAGTGCACTACAGAACTTTGTC_rno-mir-148a	257.849	-0.300097	0.164377	0.0679015	0.95629	OK	284.57	231.128
56_TAATACTGCCTGGTAATGATG_rno-mir-200b	2.93542	0.598268	0.32899	0.0689881	NaN	Low	2.33535	3.53548
57_ATCACATTGCCAGGGATTACCA_rno-mir-23b	42.611	-0.424082	0.233822	0.0697245	0.95629	OK	48.8291	36.3929
15_TCCCTGAGGAGCCCTTTGAGCCTGAAT_rno-mir-351-2	8.25103	0.590348	0.325919	0.0700896	NaN	Low	6.58605	9.91602
52_ACAGGTGAGGTTCTTGGGAGC_rno-mir-125a	0.96849	-0.498133	0.275057	0.0701385	NaN	Low	1.13405	0.802932
21_TACCCTGTAGAACCTAATTTGT_rno-mir-10a	3.07633	0.583346	0.323202	0.0710904	NaN	Low	2.46272	3.68994
10_AAGGTTACTTGTTAGTTCAGGAA_rno-mir-872	2.66035	-0.592326	0.331405	0.0738864	NaN	Low	3.19893	2.12176
53_CCCTGAACTAGGGGTCTGGAG_rno-mir-345	2.64938	0.58136	0.326883	0.0753227	NaN	Low	2.12268	3.17609
60_TCAGTGCATCACAGAACTTTGTTTT_rno-mir-148b	6.59484	-0.588089	0.331744	0.0762755	NaN	Low	7.92066	5.26901
rno-miR-149-5p	10.4574	0.543883	0.307108	0.0765635	0.95629	OK	8.50925	12.4056
23_AACATTCAACCTGTCGGTGAGTTT_rno-mir-181c	82.5373	0.265606	0.150474	0.0775412	0.95629	OK	74.961	90.1137
6_TGAGGTAGTAGTTTGTACAG_rno-let-7g	2.41436	-0.572667	0.325942	0.078925	NaN	Low	2.88735	1.94138
rno-miR-146b-5p	106.528	0.278653	0.159338	0.0803222	0.95629	OK	96.2719	116.784
rno-miR-25-5p	0.984397	0.475005	0.274211	0.0832277	NaN	Low	0.82379	1.145
10_TGAGGGGCAGAGAGCGAGAC_rno-mir-423	1.00318	-0.453811	0.262346	0.0836626	NaN	Low	1.15967	0.846689
rno-miR-125b-1-3p	20.3826	0.500012	0.291794	0.0866068	0.95629	OK	16.8854	23.8797
14_CAACGGAATCCCAAAAGCAG_rno-mir-191a	2.07149	0.547624	0.319707	0.086732	NaN	Low	1.68299	2.45999
15_GTCCAGTTTTCCCAGGAATCCCTT_rno-mir-145	1.31295	0.504741	0.296309	0.0884883	NaN	Low	1.08559	1.54031
55_ACAAGTCAGGCTCTTGGGAC_rno-mir-125b-2	2.32101	0.541982	0.322449	0.0927964	NaN	Low	1.89009	2.75192
15_TCCCTGAGGAGCCCTTTGAGCCTAA_rno-mir-351-2	4.56018	-0.561843	0.335147	0.0936582	NaN	Low	5.43708	3.68328
50_TATGCAAGGGCAAGCTCTCTTCT_rno-mir-300	1.05729	0.435559	0.260567	0.0946071	NaN	Low	0.898892	1.21569
35_AACATTCATTGCTGTCGGTGGGG_rno-mir-181b-1	2.75668	-0.541217	0.324233	0.095073	NaN	Low	3.26778	2.24559
69_ACAGTAGTCTGCACATTGGTTAA_rno-mir-199a	14.5555	-0.478149	0.291186	0.100575	0.95629	OK	16.9457	12.1653
rno-miR-205	19.0371	0.478024	0.291508	0.101041	0.95629	OK	15.9118	22.1625
rno-miR-370-3p	0.470766	-0.346117	0.212546	0.103433	NaN	Low	0.526968	0.414565
61_ACCACAGGGTAGAACCACGGAC_rno-mir-140	83.8679	0.272432	0.169561	0.108123	0.95629	OK	75.9727	91.763
54_CCGTCCTGAGCTTGTCGAGCTT_rno-mir-676	9.2492	0.490043	0.305647	0.108869	NaN	Low	7.69329	10.8051
rno-miR-346	0.505218	0.341779	0.213199	0.108912	NaN	Low	0.445652	0.564783
65_CAGATTCGATTCTAGGGGAAT_rno-mir-10b	1.30888	0.462807	0.289539	0.109948	NaN	Low	1.10072	1.51704
rno-miR-379-5p	0.946386	0.405842	0.256728	0.113919	NaN	Low	0.814144	1.07863
60_TGGCTCAGTTCAGCAGGAAC_rno-mir-24-2	8.20456	-0.504433	0.319575	0.114462	NaN	Low	9.62448	6.78465
14_TAGCAGCACAGAAATATTGGCA_rno-mir-195	4.71991	-0.524481	0.333348	0.115632	NaN	Low	5.56853	3.87129
rno-miR-125b-5p	172.611	0.222889	0.142644	0.118157	0.95629	OK	159.304	185.919
69_ACAGTAGTCTGCACATTGGTTATT_rno-mir-199a	10.0229	-0.475839	0.304745	0.118421	0.95629	OK	11.661	8.38479
60_TCAGTGCATCACAGAACTTTGTT_rno-mir-148b	31.245	-0.346171	0.222904	0.120422	0.95629	OK	34.9757	27.5143
15_TTCAAGTAATCCAGGATAGGCTAT_rno-mir-26a	33.1874	-0.385585	0.250554	0.123823	0.95629	OK	37.5961	28.7787
13_TGAGGTAGTAGGTTGTATGGTTT_rno-let-7c-2	12.9942	-0.454231	0.296447	0.12546	0.95629	OK	15.0231	10.9653
rno-miR-433-3p	0.583592	0.310932	0.203528	0.126583	NaN	Low	0.520946	0.646238
43_TGGCTCAGTTCAGCAGGAAC_rno-mir-24-1	10.1509	-0.46414	0.304779	0.127791	0.95629	OK	11.7699	8.53201
13_AAGGGATTCTGATGTTGGTCA_rno-mir-541	0.829805	0.395359	0.260302	0.128801	NaN	Low	0.716811	0.942799
7_TGAGGTAGTAGATTGTATAGT_rno-let-7f-1	89.7493	-0.29127	0.192353	0.129962	0.95629	OK	98.7785	80.72
60_TCAGTGCATCACAGAACTTTGTTA_rno-mir-148b	4.87932	-0.506903	0.334962	0.1302	NaN	Low	5.72781	4.03084
51_AGCAGCATTGTACAGGGCTATC_rno-mir-107	36.5071	-0.3698	0.245392	0.131818	0.95629	OK	41.1605	31.8537
56_TCGGATCCGTCTGAGCTTGG_rno-mir-127	7.74927	0.4998	0.335061	0.135785	NaN	Low	6.42023	9.07831
52_TAATACTGTCTGGTAATGCCG_rno-mir-429	48.2728	-0.309135	0.207572	0.136412	0.95629	OK	53.425	43.1207
51_AGCAGCATTGTACAGGGCTATGC_rno-mir-107	1.83735	-0.465438	0.31263	0.136544	NaN	Low	2.13119	1.54352
51_AGCAGCATTGTACAGGGCTATGAT_rno-mir-107	16.0121	-0.45042	0.302559	0.136566	0.95629	OK	18.4916	13.5327
rno-miR-542-3p	21.0684	0.422309	0.286434	0.140383	0.95629	OK	18.0066	24.1302
rno-miR-495	0.492254	0.291132	0.198515	0.142499	NaN	Low	0.442754	0.541753
12_AACCCGTAGATCCGAACTTGTGA_rno-mir-99a	3.09448	0.470523	0.321274	0.143042	NaN	Low	2.59429	3.59467
16_TAAGGTGCATCTAGTGCAGAT_rno-mir-18a	6.7443	0.484012	0.332228	0.145153	NaN	Low	5.62346	7.86513
15_TCTCCCAACCCTTGTACCAGT_rno-mir-150	0.829487	-0.368451	0.25295	0.145222	NaN	Low	0.934837	0.724137
14_TGAGAACTGAATTCCATAGGCTG_rno-mir-146b	12.959	0.424231	0.291501	0.145576	0.95629	OK	11.0673	14.8507
rno-miR-145-5p	21.696	0.377283	0.259432	0.145873	0.95629	OK	18.8752	24.5169
rno-miR-384-5p	0.51237	0.282974	0.195909	0.148621	NaN	Low	0.462282	0.562459
15_TCTTTGGTTATCTAGCTGTATG_rno-mir-9a-1	13.1899	-0.426667	0.295469	0.148729	0.95629	OK	15.1262	11.2536
rno-miR-361-3p	3.45328	-0.478771	0.333544	0.151171	NaN	Low	4.02108	2.88548
51_TTTGGTCCCCTTCAACCAGCTGT_rno-mir-133a	3.33152	0.475949	0.33474	0.15507	NaN	Low	2.78691	3.87612
rno-miR-223-3p	0.866075	0.34688	0.245567	0.157783	NaN	Low	0.762455	0.969695
26_ACCCTGTAGAACCGAATTTGTGTGG_rno-mir-10b	2.14595	-0.449332	0.319122	0.159124	NaN	Low	2.47745	1.81444
rno-miR-410-3p	16.7456	0.464949	0.331818	0.161149	0.95629	OK	14.0704	19.4209
50_TATGCAAGGGCAAGCTCTCTTCA_rno-mir-300	0.982656	0.328339	0.234358	0.16121	NaN	Low	0.871316	1.094
rno-let-7a-1-3p	1.19753	0.386783	0.276291	0.16154	NaN	Low	1.03796	1.3571
54_ACGGGTTAGGCTCTTGGGAGT_rno-mir-125b-1	11.1522	0.435898	0.312841	0.163513	0.95629	OK	9.48011	12.8242
rno-let-7c-1-3p	0.818778	0.341363	0.245292	0.164026	NaN	Low	0.72236	0.915196
14_TTCAAGTAATTCAGGATAGGTTT_rno-mir-26b	16.7832	-0.384962	0.279985	0.169151	0.95629	OK	19.0092	14.5572
46_TACAGTACTGTGATAACTGACC_rno-mir-101a	1.61898	-0.396904	0.289582	0.170496	NaN	Low	1.84029	1.39767
rno-miR-450a-5p	131.249	-0.196059	0.143322	0.171325	0.95629	OK	140.153	122.344
rno-miR-466c-5p	0.436596	-0.253516	0.18564	0.172053	NaN	Low	0.474858	0.398334
25_TACCCTGTAGAACCGAATTGT_rno-mir-10b	1.82364	0.427156	0.313411	0.172906	NaN	Low	1.55562	2.09166
24_TGACCTATGAATTGACAGCCAG_rno-mir-192	21.7621	-0.355859	0.261343	0.173308	0.95629	OK	24.4326	19.0917
rno-miR-30c-2-3p	42.6388	0.314187	0.230927	0.173656	0.95629	OK	38.0142	47.2634
48_TGTGACAGATTGATAACTGAAAG_rno-mir-542-3	10.9253	0.396573	0.292732	0.175503	0.95629	OK	9.4331	12.4175
13_TGAGGTAGTAGGTTGTGTGGTTA_rno-let-7c-2	6.07371	-0.451291	0.333577	0.176094	NaN	Low	7.016	5.13142
rno-miR-125b-2-3p	21.8368	0.370296	0.27383	0.176284	0.95629	OK	19.0496	24.6239
61_AACCATCGACCGTTGAGTGGACA_rno-mir-181c	2.34391	-0.41521	0.30782	0.177378	NaN	Low	2.67889	2.00893
56_TAATACTGCCTGGTAATGATGACT_rno-mir-200b	72.8219	-0.290298	0.215402	0.177755	0.95629	OK	80.1238	65.5199
14_CAAAGTGCTGTTCGTGCAGGTA_rno-mir-93	26.4233	-0.345485	0.256504	0.178012	0.95629	OK	29.5721	23.2746
rno-miR-195-5p	2.38843	0.440892	0.327353	0.178032	NaN	Low	2.02629	2.75058
10_AATGACACGATCACTCCCGTTG_rno-mir-425	22.0331	-0.320368	0.238829	0.179787	0.95629	OK	24.4694	19.5967
44_TAATACTGCCGGGTAATGATGG_rno-mir-200c	2.93618	0.430081	0.321839	0.181444	NaN	Low	2.50174	3.37062
47_AAAAGCTGGGTTGAGAGGGCGAAA_rno-mir-320	2.70811	0.443193	0.332102	0.182036	NaN	Low	2.29539	3.12083
rno-miR-133a-3p	0.702286	0.334317	0.251649	0.184011	NaN	Low	0.621278	0.783295
60_CTATACAACCTACTGCCTTCC_rno-let-7b	0.871104	-0.301296	0.227157	0.184713	NaN	Low	0.961737	0.780471
10_CATGCCTTGAGTGTAGGACT_rno-mir-532	1.89379	-0.394457	0.297906	0.18547	NaN	Low	2.15108	1.63649
48_TGTGACAGATTGATAACTGAAAGT_rno-mir-542-3	30.0052	-0.284292	0.215568	0.187234	0.95629	OK	32.9521	27.0584
rno-miR-293-5p	0.727244	0.331003	0.252362	0.189648	NaN	Low	0.64418	0.810307
22_ACCCTGTAGATCCGAATTTGTGT_rno-mir-10a	1933.1	0.137393	0.105074	0.191014	0.95629	OK	1841.12	2025.08
54_ACGGGTTAGGCTCTTGGGAGC_rno-mir-125b-1	1.7062	-0.405632	0.31026	0.19108	NaN	Low	1.94449	1.4679
13_AGAGGTAGTAGGTTGCATAGTTT_rno-let-7d	9.42484	-0.391429	0.299442	0.191146	NaN	Low	10.6956	8.15406
rno-miR-503-5p	2.06761	0.415555	0.318496	0.19198	NaN	Low	1.77187	2.36335
rno-miR-215	0.33869	-0.233166	0.178999	0.192709	NaN	Low	0.366	0.31138
23_AACATTCAACCTGTCGGTGAG_rno-mir-181c	44.4507	0.262992	0.20232	0.193642	0.95629	OK	40.4104	48.491
24_TTGTGCTTGATCTAACCATGTG_rno-mir-218a-1	37.4113	-0.302971	0.233653	0.194744	0.95629	OK	41.3252	33.4974
23_GAAGTTCTGTTATACACTCAGGCT_rno-mir-148b	8.99402	-0.396324	0.305753	0.194899	NaN	Low	10.2217	7.76635
70_CAGTAGTCTGCACATTGGTT_rno-mir-199a	24.0235	-0.314942	0.243429	0.195744	0.95629	OK	26.6354	21.4117
21_TACCCTGTAGATCCGAATTTGT_rno-mir-10a	27959.7	0.161739	0.125354	0.19696	0.95629	OK	26394.1	29525.3
rno-miR-369-3p	0.364645	0.232556	0.180368	0.197279	NaN	Low	0.335319	0.393971
rno-miR-21-5p	179.875	-0.22536	0.175067	0.197999	0.95629	OK	193.895	165.854
rno-miR-672-5p	8.99445	0.400461	0.31186	0.199105	NaN	Low	7.75407	10.2348
55_TTCACAGTGGCTAAGTTCCGCT_rno-mir-27a	4.85167	0.427698	0.333176	0.199247	NaN	Low	4.13773	5.56561
15_TCCCTGAGGAGCCCTTTGAGCCTGTA_rno-mir-351-1	4.18983	0.429948	0.335177	0.199579	NaN	Low	3.57009	4.80957
15_TCCCTGAGGAGCCCTTTGAGCC_rno-mir-351-2	76.4448	0.244424	0.190779	0.200128	0.95629	OK	69.9845	82.9051
21_TACCCTGTAGATCCGAATTTGTGT_rno-mir-10a	2293.24	0.165625	0.129593	0.201234	0.95629	OK	2161.75	2424.73
47_TACGTCATCGTCGTCATCGTTATC_rno-mir-598-2	0.704223	0.307764	0.242909	0.205158	NaN	Low	0.629392	0.779054
60_TACCACAGGGTAGAACCACGGAC_rno-mir-140	12.6315	0.3575	0.28241	0.205553	0.95629	OK	11.0744	14.1886
30_CCCAGTGTTCAGACTACCTGT_rno-mir-199a	1.94788	-0.402307	0.319379	0.207794	NaN	Low	2.21772	1.67804
10_CATCCCTTGCATGGTGGAGGGC_rno-mir-188	12.3605	-0.383825	0.305493	0.208967	0.95629	OK	13.9951	10.7259
47_AAAAGCTGGGTTGAGAGGGCG_rno-mir-320	2.99688	0.41787	0.333287	0.20992	NaN	Low	2.56587	3.42789
14_TTCAAGTAATTCAGGATAGGTT_rno-mir-26b	404.566	-0.206612	0.165408	0.211626	0.95629	OK	433.486	375.646
50_AATGGCGCCACTAGGGTTGTGCT_rno-mir-652	1.42788	0.351309	0.28194	0.21275	NaN	Low	1.25488	1.60087
24_TAGGTAGTTTCATGTTGTTG_rno-mir-196a	2.66889	0.407724	0.327289	0.212852	NaN	Low	2.29425	3.04353
60_GCCCCTGGGCCTATCCTAGAAT_rno-mir-331	1.76839	0.386715	0.311147	0.213917	NaN	Low	1.53279	2.00399
53_CACTAGATTGTGAGCTCCTGGAAT_rno-mir-28	8.2377	-0.39953	0.32192	0.214575	NaN	Low	9.37111	7.10429
15_CGCATCCCCTAGGGCATTGGTGA_rno-mir-324	1.04442	0.334648	0.270494	0.216023	NaN	Low	0.923824	1.16501
15_TCCCTGAGGAGCCCTTTGAGCCTAA_rno-mir-351-1	3.41697	0.411539	0.334561	0.218664	NaN	Low	2.93289	3.90106
47_CTGGCCCTCTCTGCCCTTCCGTA_rno-mir-328a	1.49046	-0.358107	0.291199	0.218784	NaN	Low	1.67449	1.30642
16_TGTAAACATCCTACACTCTCAGCT_rno-mir-30c-1	540.201	-0.164561	0.135248	0.223703	0.95629	OK	570.977	509.425
57_CTATACAGTCTACTGTCTTTCT_rno-let-7f-2	4.97355	0.406651	0.334699	0.224376	NaN	Low	4.27721	5.66989
22_ACCCTGTAGATCCGAATTTGT_rno-mir-10a	2592.62	0.125394	0.103241	0.224526	0.95629	OK	2480.02	2705.22
62_CAAATTCGTATCTAGGGGAATT_rno-mir-10a	4.83406	0.402245	0.333001	0.227071	NaN	Low	4.16449	5.50363
46_ATCAACAGACATTAATTGGGCG_rno-mir-421	3.99724	-0.405218	0.335532	0.227168	NaN	Low	4.55494	3.43954
12_AGGCAGTGTAGTTAGCTGATTGCT_rno-mir-34c	1.89695	0.387809	0.321244	0.227352	NaN	Low	1.64352	2.15039
rno-miR-378a-3p	177.89	0.170523	0.141408	0.227859	0.95629	OK	167.389	188.391
51_AGCAGCATTGTACAGGGCTATG_rno-mir-103-2	17.7751	-0.313547	0.260034	0.227898	0.95629	OK	19.699	15.8511
rno-miR-135a-5p	1.44348	0.334246	0.277362	0.22817	NaN	Low	1.27701	1.60995
6_CACCCGTAGAACCGACCTTGCGA_rno-mir-99b	104.941	0.235199	0.195563	0.229101	0.95629	OK	96.4058	113.476
15_TCCCTGAGGAGCCCTTTGAGCCT_rno-mir-351-2	320.777	0.228189	0.189831	0.229339	0.95629	OK	295.461	346.093
rno-miR-708-5p	16.9064	0.3231	0.269424	0.23044	0.95629	OK	15.0211	18.7917
63_AAATTCGTATCTAGGGGAAT_rno-mir-10a	1.97768	-0.38039	0.317234	0.230495	NaN	Low	2.2369	1.71846
14_CAAAGTGCTGTTCGTGCAGGTATT_rno-mir-93	1.9022	-0.378285	0.316463	0.231949	NaN	Low	2.15017	1.65423
14_TTCAAGTAATTCAGGATAGGTTA_rno-mir-26b	21.5761	-0.308713	0.258509	0.232397	0.95629	OK	23.8758	19.2764
rno-miR-199a-3p	194.892	-0.19628	0.164566	0.232981	0.95629	OK	208.13	181.655
54_TATTGCACTTGTCCCGGCCTGTGA_rno-mir-92a-2	2.3944	-0.37354	0.313916	0.234072	NaN	Low	2.70265	2.08614
1_CAGCAGCACACTGTGGTTTGT_rno-mir-497	1.29098	0.351792	0.296054	0.234727	NaN	Low	1.13436	1.4476
rno-miR-183-5p	26.8518	-0.280293	0.236589	0.236126	0.95629	OK	29.4521	24.2516
59_AAAACATGAAGCGCTGCAACACT_rno-mir-322-2	2.38121	-0.37418	0.316595	0.23725	NaN	Low	2.68829	2.07413
47_TATTGCACTTGTCCCGGCCTGTTAAA_rno-mir-92a-1	3.41227	0.39374	0.333983	0.23843	NaN	Low	2.9495	3.87503
rno-miR-1249	2.90858	-0.388434	0.32981	0.238897	NaN	Low	3.29779	2.51937
44_CTGCCCTGGCCCGAGGGACCGACT_rno-mir-874	2.39028	-0.365917	0.311161	0.239606	NaN	Low	2.6918	2.08877
rno-miR-196c-3p	1.62374	0.357798	0.304691	0.240276	NaN	Low	1.42342	1.82406
53_CAGCATTGTACAGGGCTATGA_rno-mir-103-2	3.83596	-0.389363	0.334878	0.244951	NaN	Low	4.35048	3.32145
15_TGTAAACATCCTACACTCAGCTGT_rno-mir-30b	1.72873	-0.338599	0.291612	0.24559	NaN	Low	1.93067	1.52679
68_TACAGTAGTCTGCACATTGGTT_rno-mir-199a	49.1697	-0.257084	0.221616	0.246033	0.95629	OK	53.5391	44.8003
45_GTACAGTACTGTGATAACTGAA_rno-mir-101a	13.4059	-0.346562	0.298762	0.246051	0.95629	OK	15.0084	11.8035
10_GGCAGAGGAGGGCTGTTCTTCCT_rno-mir-298	19.2974	0.338085	0.29236	0.247518	0.95629	OK	17.0466	21.5483
rno-miR-505-5p	0.288044	-0.188308	0.162841	0.24752	NaN	Low	0.306816	0.269272
11_TAAAGTGCTGACAGTGCAGA_rno-mir-106b	8.89681	0.364988	0.315669	0.247585	NaN	Low	7.77737	10.0163
rno-miR-382-5p	0.71835	0.258723	0.224654	0.249465	NaN	Low	0.65411	0.78259
47_TATTGCACTTGTCCCGGCCTGTTTT_rno-mir-92a-1	4.91442	0.382044	0.331887	0.249681	NaN	Low	4.2675	5.56135
59_AAAACATGAAGCGCTGCAACACT_rno-mir-322-1	1.90623	-0.368235	0.320159	0.250076	NaN	Low	2.1482	1.66427
45_ATCACATTGCCAGGGATTTCCAA_rno-mir-23a	2.18012	-0.366431	0.32018	0.252437	NaN	Low	2.45551	1.90474
rno-miR-26a-3p	0.272087	-0.183912	0.161108	0.253642	NaN	Low	0.289406	0.254768
47_CTGGCCCTCTCTGCCCTTCCGTAT_rno-mir-328a	0.272087	-0.183912	0.161108	0.253642	NaN	Low	0.289406	0.254768
rno-miR-128-1-5p	1.03357	-0.309388	0.271165	0.253887	NaN	Low	1.14397	0.923164
46_CGTACCGTGAGTAATAATGCG_rno-mir-126a	85.3469	-0.216579	0.190805	0.256342	0.95629	OK	91.741	78.9527
rno-let-7a-5p	1130.6	-0.197619	0.174239	0.256717	0.95629	OK	1207.91	1053.29
15_TCCCTGAGGAGCCCTTTGAGCCT_rno-mir-351-1	310.016	0.23065	0.203409	0.256828	0.95629	OK	285.287	334.745
64_AGCTACATTGTCTGCTGGGTTTCT_rno-mir-221	6.044	0.375495	0.331311	0.257062	NaN	Low	5.26186	6.82613
rno-miR-181c-5p	229.375	0.159045	0.140801	0.258655	0.95629	OK	216.745	242.006
47_AAAAGCTGGGTTGAGAGGGCGAAT_rno-mir-320	6.88035	0.368286	0.326438	0.259238	NaN	Low	6.00689	7.7538
50_AATGGCGCCACTAGGGTTGTGT_rno-mir-652	17.174	0.289555	0.256819	0.259544	0.95629	OK	15.4563	18.8917
rno-miR-181a-1-3p	93.0391	0.202168	0.17947	0.259966	0.95629	OK	86.5309	99.5473
17_TAGCTTATCAGACTGATGT_rno-mir-21	0.6298	-0.258041	0.231798	0.265616	NaN	Low	0.685974	0.573627
rno-miR-342-3p	8.62539	0.34188	0.307516	0.266247	NaN	Low	7.60815	9.64263
46_CTTTCAGTCGGATGTTTGCAG_rno-mir-30a	10.1704	0.343369	0.310229	0.268369	0.95629	OK	8.96579	11.375
21_TACCCTGTAGAACTGAATTTGT_rno-mir-10a	2.72473	0.347327	0.314534	0.269481	NaN	Low	2.39832	3.05114
rno-miR-675-3p	2.14845	0.35859	0.324859	0.269666	NaN	Low	1.88281	2.41409
rno-miR-142-3p	0.231112	-0.172815	0.15658	0.26973	NaN	Low	0.244938	0.217287
rno-miR-200c-3p	0.231112	-0.172815	0.15658	0.26973	NaN	Low	0.244938	0.217287
rno-miR-485-5p	0.231112	-0.172815	0.15658	0.26973	NaN	Low	0.244938	0.217287
rno-miR-466b-2-3p	0.231112	-0.172815	0.15658	0.26973	NaN	Low	0.244938	0.217287
38_AACATTCAACGCTGTCGGTGA_rno-mir-181a-2	67.7389	-0.265096	0.240348	0.270041	0.95629	OK	73.945	61.5328
rno-miR-350	0.257154	0.175654	0.159332	0.270269	NaN	Low	0.241518	0.272789
51_GTGAAATGTTTAGGACCACT_rno-mir-203a	1.70458	-0.321012	0.291373	0.270583	NaN	Low	1.89345	1.51572
35_AACATTCATTGCTGTCGGTGGGTTTT_rno-mir-181b-1	1.97754	0.34637	0.315	0.271513	NaN	Low	1.74129	2.2138
52_TAATACTGTCTGGTAATGCCGTA_rno-mir-429	5.06337	-0.36629	0.333441	0.271979	NaN	Low	5.70272	4.42403
54_TATTGCACTTGTCCCGGCCTGAAC_rno-mir-92a-2	3.63977	0.367171	0.335538	0.273834	NaN	Low	3.17908	4.10045
10_AACATTCATTGTTGTCGGTGGGTTGT_rno-mir-181d	4.75505	0.366758	0.335182	0.273865	NaN	Low	4.15388	5.35622
rno-let-7g-3p	0.248064	0.173112	0.158277	0.274074	NaN	Low	0.233199	0.262929
7_TTTTGCGATGTGTTCCTAATAT_rno-mir-450b-2	17.0394	-0.290772	0.26637	0.275004	0.95629	OK	18.7507	15.328
26_ACCCTGTAGAACCGAATTTGTGA_rno-mir-10b	313.301	0.261327	0.239435	0.275082	0.95629	OK	285.003	341.599
13_AAGGAGCTCACAGTCTATTGAGT_rno-mir-28	4.70771	0.364942	0.334796	0.275695	NaN	Low	4.11543	5.29998
52_TTGGTCCCCTTCAACCAGCTGT_rno-mir-133a	3.44092	0.365091	0.334967	0.275744	NaN	Low	3.00784	3.87399
12_TGAGGTAGTAGGTTGTATAGT_rno-let-7a-1	56.6515	-0.226798	0.208744	0.277264	0.95629	OK	61.0953	52.2077
24_TAGGTAGTTTCATGTTGTTGGGAT_rno-mir-196a	4.59222	-0.362603	0.333889	0.277479	NaN	Low	5.16629	4.01814
51_GTGAAATGTTTAGGACCACTAGA_rno-mir-203a	4.21519	-0.364365	0.335517	0.277488	NaN	Low	4.74467	3.68571
rno-miR-672-3p	0.239064	0.170452	0.157164	0.278121	NaN	Low	0.224958	0.25317
60_TCGGCAACAAGAAACTGCCTGAGT_rno-mir-196a	1.87091	-0.345092	0.318476	0.278554	NaN	Low	2.09361	1.64821
rno-miR-501-3p	0.608725	0.259069	0.239706	0.279795	NaN	Low	0.554216	0.663234
16_TCCCTGAGACCCTAACTTGTG_rno-mir-125b-2	11.567	0.353774	0.329583	0.283092	0.95629	OK	10.1559	12.9782
rno-miR-351-3p	0.228037	0.16722	0.155791	0.283111	NaN	Low	0.214836	0.241237
56_AAGCTGCCAGTTGAAGAAC_rno-mir-22	0.228037	0.16722	0.155791	0.283111	NaN	Low	0.214836	0.241237
11_AGCTCGACTCATGGTTTGAACC_rno-mir-434-2	2.47084	0.344161	0.320815	0.283375	NaN	Low	2.17751	2.76416
23_AACATTCAACCTGTCGGTGAGTT_rno-mir-181c	454.887	0.135485	0.126374	0.283679	0.95629	OK	433.543	476.231
15_TCTCCCAACCCTTGTACCAGTGT_rno-mir-150	2.12611	0.34153	0.319868	0.285646	NaN	Low	1.87562	2.3766
9_GACCCTGGTCTGCACTCTGTCT_rno-mir-504	6.87536	0.34123	0.319955	0.2862	NaN	Low	6.06604	7.68468
60_TACCACAGGGTAGAACCACGGACA_rno-mir-140	1.2506	-0.31187	0.29385	0.288543	NaN	Low	1.38525	1.11595
41_ACTGGACTTGGAGTCAGA_rno-mir-378a	2.22069	-0.334921	0.317153	0.290958	NaN	Low	2.4773	1.96407
60_AAACATGAAGCGCTGCAACACT_rno-mir-322-2	42.5411	-0.235661	0.223941	0.292645	0.95629	OK	46.0079	39.0743
26_ACCCTGTAGAACCGAATTTGTGTGT_rno-mir-10b	10.5022	0.314146	0.298916	0.29328	0.95629	OK	9.36331	11.6412
rno-miR-92a-1-5p	29.8879	0.254715	0.242659	0.293864	0.95629	OK	27.2563	32.5195
14_CAACGGAATCCCAAAAGCAGC_rno-mir-191a	7.63566	-0.337736	0.322059	0.294328	NaN	Low	8.52535	6.74596
15_TCGAGGAGCTCACAGTCTAGTA_rno-mir-151	98.3329	-0.183869	0.175958	0.296041	0.95629	OK	104.591	92.0751
rno-miR-301a-3p	228.638	-0.228927	0.219086	0.296061	0.95629	OK	246.74	210.536
15_CGCATCCCCTAGGGCATTGGTG_rno-mir-324	5.07606	-0.346134	0.331361	0.296216	NaN	Low	5.68208	4.47003
rno-miR-218a-5p	29.981	-0.28579	0.273831	0.296637	0.95629	OK	32.9409	27.0212
15_TCTCCCAACCCTTGTACCAGTGC_rno-mir-150	1.58869	0.313004	0.300313	0.297293	NaN	Low	1.41703	1.76036
13_AAGGGATTCTGATGTTGGTCAC_rno-mir-541	1.01434	0.277773	0.266716	0.297664	NaN	Low	0.916993	1.11169
53_CCCTGAACTAGGGGTCTGGAGT_rno-mir-345	7.59348	0.335755	0.323264	0.298972	NaN	Low	6.71384	8.47312
rno-miR-532-5p	37.8642	0.218205	0.211072	0.301233	0.95629	OK	35.0062	40.7222
rno-miR-879-5p	0.619752	0.238575	0.231001	0.301704	NaN	Low	0.568625	0.670879
14_CAAAGAATTCTCCTTTTGGGC_rno-mir-186	28.3986	0.247114	0.239987	0.303151	0.95629	OK	25.9724	30.8249
rno-miR-19b-3p	36.6925	0.228916	0.222528	0.303618	0.95629	OK	33.7876	39.5975
14_AACATTCATTGCTGTCGGTGGGG_rno-mir-181b-2	2.50392	-0.326132	0.318148	0.305319	NaN	Low	2.78573	2.2221
rno-miR-187-3p	0.80121	0.224647	0.219753	0.306654	NaN	Low	0.738956	0.863463
rno-miR-30c-5p	115.072	0.190969	0.186863	0.306793	0.95629	OK	107.467	122.677
54_CCGTCCTGAGCTTGTCGAGCT_rno-mir-676	47.7525	0.226845	0.222197	0.307292	0.95629	OK	44.006	51.499
rno-miR-365-3p	2.91787	-0.330241	0.323723	0.307665	NaN	Low	3.25038	2.58536
60_TTCACAGTGGCTAAGTTCTG_rno-mir-27b	922.097	-0.13195	0.129447	0.308044	0.95629	OK	964.235	879.958
46_TACAGTACTGTGATAACTGA_rno-mir-101a	2.90958	0.337223	0.331448	0.308952	NaN	Low	2.57107	3.24809
rno-miR-10a-3p	1.51609	-0.31272	0.308369	0.310531	NaN	Low	1.67976	1.35241
rno-miR-194-5p	18.9108	-0.280794	0.278462	0.313274	0.95629	OK	20.7454	17.0763
15_TCCCTGAGGAGCCCTTTGAGCCTAAT_rno-mir-351-2	2.17305	-0.323156	0.320788	0.313752	NaN	Low	2.41541	1.93069
61_TGTGCAAATCCATGCAAAACTGT_rno-mir-19b-2	1.6037	0.30436	0.302313	0.314045	NaN	Low	1.43516	1.77224
47_TATTGCACTTGTCCCGGCCTGTAGA_rno-mir-92a-1	9.72525	-0.322761	0.321677	0.315682	NaN	Low	10.8086	8.6419
13_AAGGGATTCTGATGTTGGTCACA_rno-mir-541	5.22168	0.333439	0.332386	0.31578	NaN	Low	4.62093	5.82243
rno-miR-126a-5p	1397.2	-0.205448	0.205185	0.316692	0.95629	OK	1496.51	1297.88
20_TCTCTGGGCCTGTGTCTTAGGCT_rno-mir-330	6.29671	-0.330083	0.330015	0.317211	NaN	Low	7.01391	5.5795
7_TTTTGCGATGTGTTCCTAAT_rno-mir-450b-1	2.98241	-0.331944	0.332408	0.317986	NaN	Low	3.32401	2.64081
55_TTCACAGTGGCTAAGTTCTGCT_rno-mir-27a	24.6055	-0.282661	0.283948	0.31951	0.95629	OK	27.0083	22.2028
30_CCCAGTGTTCAGACTACCTGTTT_rno-mir-199a	4.9755	-0.332707	0.334832	0.320392	NaN	Low	5.54668	4.40432
27_ATGGCACTGGTAGAATTCACT_rno-mir-183	6.09655	0.327731	0.329941	0.320562	NaN	Low	5.40705	6.78606
32_TCCTTCATTCCACCGGAGTCTGA_rno-mir-205	7.85547	0.311224	0.31447	0.322331	NaN	Low	7.01144	8.69951
60_TGGCTCAGTTCAGCAGGAACA_rno-mir-24-2	4.87053	-0.327951	0.332006	0.323258	NaN	Low	5.42174	4.31932
rno-miR-26a-5p	6783.43	-0.187084	0.189672	0.32396	0.95629	OK	7222.64	6344.22
24_TGACCTATGAATTGACAGCCAGT_rno-mir-192	10.0883	-0.291356	0.296503	0.325785	0.95629	OK	11.1035	9.07309
52_ACTGCCCCAGGTGCTGCTGGT_rno-mir-324	2.18971	0.315746	0.321477	0.326015	NaN	Low	1.95104	2.42837
5_TGAGGTAGTAGTTTGTGCTGTTAT_rno-let-7i	3.96892	0.328248	0.335385	0.327718	NaN	Low	3.51935	4.4185
rno-miR-345-5p	0.933404	-0.261184	0.268427	0.330543	NaN	Low	1.01767	0.849143
rno-miR-214-3p	6.87605	0.315068	0.324139	0.331044	NaN	Low	6.1282	7.62391
22_CAGCAGCAATTCATGTTTTGGAT_rno-mir-322-1	24.5048	-0.244323	0.251977	0.332234	0.95629	OK	26.5748	22.4348
rno-miR-322-5p	78.2304	-0.21019	0.21719	0.33316	0.95629	OK	83.9192	72.5417
26_TATGGCACTGGTAGAATTCACTG_rno-mir-183	21.7439	0.248948	0.257287	0.33325	0.95629	OK	19.8725	23.6153
10_AACATTCATTGTTGTCGGTGGGG_rno-mir-181d	2.50636	0.317693	0.328731	0.333834	NaN	Low	2.23151	2.78121
rno-miR-210-3p	16.0121	-0.28595	0.296038	0.334082	0.95629	OK	17.5938	14.4304
rno-miR-331-5p	0.259091	0.136241	0.141179	0.334533	NaN	Low	0.246866	0.271315
60_TCAGTGCATCACAGAACTTTGTTT_rno-mir-148b	124.27	-0.147939	0.153548	0.335309	0.95629	OK	130.636	117.904
12_AACCCGTAGATCCGAACTTGTGT_rno-mir-99a	1.62891	0.292014	0.30311	0.33535	NaN	Low	1.46462	1.79321
6_TGAGGTAGTAGTTTGTACAGT_rno-let-7g	47.6676	-0.201826	0.209541	0.335458	0.95629	OK	50.9964	44.3388
46_CTTTCAGTCGGATGTTTGC_rno-mir-30a	0.883339	-0.257787	0.267865	0.335861	NaN	Low	0.96205	0.804629
rno-miR-489-3p	0.255217	0.135238	0.140698	0.336454	NaN	Low	0.243263	0.26717
rno-miR-376b-3p	0.255217	0.135238	0.140698	0.336454	NaN	Low	0.243263	0.26717
53_TAACACTGTCTGGTAACGATGTT_rno-mir-200a	62.933	-0.16645	0.173355	0.33697	0.95629	OK	66.5594	59.3065
15_TCTTTGGTTATCTAGCTGTAT_rno-mir-9a-1	5.25549	0.320148	0.333553	0.33715	NaN	Low	4.67475	5.83623
rno-let-7c-2-3p	0.232238	-0.132354	0.138118	0.337931	NaN	Low	0.242883	0.221593
rno-miR-32-5p	0.232238	-0.132354	0.138118	0.337931	NaN	Low	0.242883	0.221593
rno-miR-141-5p	0.232238	-0.132354	0.138118	0.337931	NaN	Low	0.242883	0.221593
rno-miR-27a-3p	17.1575	-0.255198	0.267078	0.339316	0.95629	OK	18.6711	15.644
51_TATTGCACTCGTCCCGGCCTCA_rno-mir-92b	3.38819	0.316679	0.333985	0.343036	NaN	Low	3.01782	3.75857
22_ACCCTGTAGATCCGAATTTGTGA_rno-mir-10a	1156.35	0.133099	0.140402	0.343139	0.95629	OK	1103.05	1209.66
24_CCTGTAGATCCGAATTTGT_rno-mir-10a	5.43437	0.317812	0.335483	0.343471	NaN	Low	4.83821	6.03053
26_ACCCTGTAGAACCGAATTTGTGT_rno-mir-10b	2677.59	0.206584	0.21814	0.343626	0.95629	OK	2486.21	2868.97
35_AACATTCATTGCTGTCGGTGGGTAA_rno-mir-181b-1	2.39244	-0.305862	0.323368	0.344219	NaN	Low	2.64511	2.13978
52_TCAGTGCATGACAGAACTTGGGT_rno-mir-152	2.57471	-0.312159	0.33036	0.344708	NaN	Low	2.85218	2.29724
13_AAGGGATTCTGATGTTGGTCACAC_rno-mir-541	3.16033	0.311254	0.329818	0.345316	NaN	Low	2.82073	3.49992
rno-miR-450b-5p	3.73734	-0.316003	0.335347	0.346032	NaN	Low	4.14502	3.32967
rno-miR-494-3p	0.237037	0.130324	0.138308	0.34605	NaN	Low	0.226338	0.247736
22_CAGCAGCAATTCATGTTTTGGAT_rno-mir-322-2	22.9051	-0.255894	0.271889	0.346619	0.95629	OK	24.9312	20.8791
62_CAAATTCGTATCTAGGGGAAT_rno-mir-10a	25.5633	-0.236046	0.250908	0.346823	0.95629	OK	27.6499	23.4766
rno-miR-496-3p	0.215156	-0.127177	0.135578	0.348224	NaN	Low	0.224633	0.205678
24_TGACCTATGAATTGACAGCCA_rno-mir-192	7.83395	-0.294714	0.314246	0.348325	NaN	Low	8.63134	7.03656
21_CAGTGGTTTTACCCTATGGTAGT_rno-mir-140	0.601437	-0.198883	0.212959	0.350355	NaN	Low	0.642827	0.560047
27_ATGGCACTGGTAGAATTCACTGT_rno-mir-183	4.61734	0.312219	0.335115	0.351504	NaN	Low	4.11966	5.11503
11_TGTAAACATCCTCGACTGGG_rno-mir-30d	0.863861	-0.242289	0.260582	0.352475	NaN	Low	0.93623	0.791492
11_TGTAAACATCCCCGACTGGAAGC_rno-mir-30d	240.212	0.129677	0.139695	0.35326	0.95629	OK	229.424	251
rno-miR-27b-3p	1531.41	-0.138807	0.149839	0.354251	0.95629	OK	1605.03	1457.8
13_TGAGGTAGTAGGTTGTGTGGTTAT_rno-let-7c-2	3.94382	-0.309802	0.335004	0.355084	NaN	Low	4.36564	3.52199
rno-miR-22-3p	3066.38	-0.0890722	0.0963662	0.355325	0.95629	OK	3161.01	2971.75
11_AGCTCGACTCATGGTTTGAACC_rno-mir-434-1	1.44115	0.283062	0.306865	0.356302	NaN	Low	1.30022	1.58207
54_TATTGCACTTGTCCCGGCCTGA_rno-mir-92a-2	155.053	-0.166849	0.18091	0.356384	0.95629	OK	164.009	146.097
rno-miR-184	0.219036	0.125093	0.135701	0.356618	NaN	Low	0.209546	0.228526
rno-miR-206-3p	0.219036	0.125093	0.135701	0.356618	NaN	Low	0.209546	0.228526
rno-miR-425-3p	0.219036	0.125093	0.135701	0.356618	NaN	Low	0.209546	0.228526
14_TCCCTGAGACCCTAACTTGT_rno-mir-125b-1	2.28009	0.292082	0.317399	0.357449	NaN	Low	2.05006	2.51011
3_AAGGTAGATAGAACAGGTCTTGT_rno-mir-1839	4.18873	-0.308512	0.335447	0.357727	NaN	Low	4.6349	3.74256
44_CGAATGTTGCTCGGTGAACCCCT_rno-mir-409a	1.8583	0.285816	0.310791	0.35776	NaN	Low	1.67482	2.04177
14_TCCCTGAGACCCTTTAACCTGTG_rno-mir-125a	97.8028	0.136577	0.148672	0.358282	0.95629	OK	93.1768	102.429
16_AAACCGTTACCATTACTGAGTTTAG_rno-mir-451	1.99096	-0.287665	0.313956	0.359531	NaN	Low	2.1888	1.79313
10_AACATTCATTGCTGTCGGTGGA_rno-mir-181d	3.10117	0.304183	0.333376	0.361542	NaN	Low	2.77544	3.42689
rno-miR-34c-3p	0.838814	-0.23405	0.256816	0.362108	NaN	Low	0.906706	0.770922
59_GTACAGTACTGTGATAGCTGAA_rno-mir-101b	9.50775	-0.276245	0.304511	0.364314	NaN	Low	10.4152	8.60026
12_AACCCGTAGATCCGAACTTG_rno-mir-100	8.73571	0.279618	0.308839	0.365262	NaN	Low	7.89179	9.57963
rno-miR-872-5p	108.26	-0.156295	0.173378	0.36734	0.95629	OK	114.118	102.401
11_TGTAAACATCCCCGACTGGAAGCT_rno-mir-30d	1341.4	0.141246	0.156932	0.368096	0.95629	OK	1275.79	1407.01
rno-miR-26b-5p	35.5811	-0.203805	0.226611	0.368461	0.95629	OK	38.0902	33.0721
rno-miR-17-5p	83.0968	-0.19328	0.215198	0.369106	0.95629	OK	88.6548	77.5388
15_TAGGTAGTTTCCTGTTGTTGG_rno-mir-196b-1	6.01697	-0.293397	0.326676	0.369117	NaN	Low	6.6267	5.40724
rno-miR-16-5p	1463.7	-0.197771	0.220205	0.36912	0.95629	OK	1563.87	1363.54
58_CTTTCAGTCGGATGTTTACAG_rno-mir-30e	3.71983	-0.299185	0.333419	0.369547	NaN	Low	4.10416	3.3355
rno-miR-30e-3p	74.8999	-0.154063	0.171701	0.369571	0.95629	OK	78.8953	70.9044
16_TGAGAACTGAATTCCATGGGTTAT_rno-mir-146a	6.66486	0.288412	0.323411	0.37251	NaN	Low	6.00088	7.32884
15_TCCCTGAGGAGCCCTTTGAGCCTTT_rno-mir-351-1	4.07786	0.292466	0.328489	0.373285	NaN	Low	3.66593	4.48978
46_CGTACCGTGAGTAATAATGC_rno-mir-126a	3.16243	0.297921	0.335103	0.37398	NaN	Low	2.83706	3.4878
rno-miR-1298	4.00901	0.298173	0.335499	0.374139	NaN	Low	3.59619	4.42183
15_TCCCTGAGGAGCCCTTTGAGCCTGAT_rno-mir-351-2	3.82839	-0.296435	0.333739	0.374421	NaN	Low	4.22033	3.43646
16_TGTAAACATCCTCGACTGGAAGCA_rno-mir-30e	4.85777	-0.297778	0.335356	0.374569	NaN	Low	5.35733	4.35821
6_TCTACAGTGCACGTGTCTCCAGT_rno-mir-139	4.83315	-0.295682	0.333502	0.375295	NaN	Low	5.32671	4.3396
56_ATTGCACGGTATCCATCTGTAT_rno-mir-363	4.4231	-0.296041	0.333954	0.375363	NaN	Low	4.87533	3.97087
24_TAGGTAGTTTCATGTTGTTGGGT_rno-mir-196a	40.6504	-0.207221	0.233762	0.375369	0.95629	OK	43.5648	37.736
29_CTGTAGAACCGAATTTGT_rno-mir-10b	4.10838	0.295545	0.334811	0.377388	NaN	Low	3.68903	4.52773
9_CCGTAGAACCGACCTTGCG_rno-mir-99b	3.5017	0.293868	0.333632	0.378418	NaN	Low	3.14629	3.85711
15_TCCCTGAGGAGCCCTTTGAGCCTAT_rno-mir-351-2	5.22849	0.289335	0.331504	0.382774	NaN	Low	4.70595	5.75103
15_TCCCTGAGGAGCCCTTTGAGCCTGAT_rno-mir-351-1	3.16199	-0.291554	0.334661	0.38365	NaN	Low	3.48041	2.84357
53_CACTAGATTGTGAGCTCCTGGAA_rno-mir-28	117.139	-0.169356	0.194607	0.384167	0.95629	OK	124.007	110.272
rno-miR-28-5p	30.9038	-0.205769	0.23688	0.385031	0.95629	OK	33.1039	28.7036
13_AAGGAGCTCACAGTCTATTGA_rno-mir-28	5.26012	-0.287758	0.331267	0.385034	NaN	Low	5.78297	4.73726
68_TACAGTAGTCTGCACATTGGTTA_rno-mir-199a	6.1331	-0.286165	0.330754	0.386936	NaN	Low	6.73937	5.52682
68_TACAGTAGTCTGCACATTGGT_rno-mir-199a	3.2073	0.289149	0.335164	0.388297	NaN	Low	2.88697	3.52764
59_GTACAGTACTGTGATAGCTG_rno-mir-101b	5.41093	-0.284368	0.33003	0.388885	NaN	Low	5.94248	4.87938
5_TGTAAACATCCTCGACTGGAAGC_rno-mir-30a	635.613	0.131773	0.153131	0.389501	0.95629	OK	606.605	664.621
rno-miR-351-5p	57.2048	0.178865	0.208468	0.390895	0.95629	OK	53.6632	60.7463
rno-miR-28-3p	204.918	-0.171418	0.201096	0.393982	0.95629	OK	217.078	192.759
54_TATTGCACTTGTCCCGGCCTGTAGA_rno-mir-92a-2	22.9617	0.208968	0.245306	0.394288	0.95629	OK	21.3016	24.6217
69_ACAGTAGTCTGCACATTGGTTAAA_rno-mir-199a	4.27049	0.284098	0.334561	0.395788	NaN	Low	3.85137	4.68961
15_TCCCTGAGGAGCCCTTTGAGCC_rno-mir-351-1	77.9754	0.145117	0.170945	0.39593	0.95629	OK	74.057	81.8938
60_TCAGTGCACTACAGAACTTTGTCT_rno-mir-148a	43.4637	-0.183193	0.216038	0.396456	0.95629	OK	46.2195	40.7079
15_TCCCTGAGGAGCCCTTTGAGCCTGAAT_rno-mir-351-1	9.81841	0.265496	0.314485	0.398543	NaN	Low	8.91752	10.7193
rno-miR-671	3.8243	0.282571	0.33546	0.399599	NaN	Low	3.45097	4.19763
14_AACATTCAACGCTGTCGGTGAGTTT_rno-mir-181a-1	85.5577	0.187445	0.223009	0.400613	0.95629	OK	80.0074	91.108
rno-miR-10a-5p	7783.25	0.12204	0.145271	0.400863	0.95629	OK	7454.25	8112.25
11_TGTAAACATCCCCGAC_rno-mir-30d	15.651	0.247181	0.294518	0.401316	0.95629	OK	14.3135	16.9885
51_AGCAGCATTGTACAGGGCTAT_rno-mir-103-1	3.90426	-0.279103	0.333129	0.402131	NaN	Low	4.28075	3.52778
47_TATTGCACTTGTCCCGGCC_rno-mir-92a-1	3.35193	-0.280506	0.335072	0.402507	NaN	Low	3.67677	3.0271
rno-miR-200b-5p	1.99584	-0.265633	0.317418	0.402675	NaN	Low	2.17906	1.81262
47_AAAAGCTGGGTTGAGAGGGCGT_rno-mir-320	0.877733	0.217642	0.260311	0.403106	NaN	Low	0.811652	0.943814
rno-miR-151-5p	177.91	-0.102534	0.122876	0.404025	0.95629	OK	184.229	171.59
30_CCCAGTGTTTAGACTACCTGTTC_rno-mir-199a	8.7504	0.266494	0.320459	0.405634	NaN	Low	7.9445	9.55629
45_ATCACATTGCCAGGGATTTCCA_rno-mir-23a	10.8938	-0.259677	0.312434	0.405894	0.95629	OK	11.8715	9.91599
rno-miR-148a-3p	4.68837	-0.277463	0.334369	0.406644	NaN	Low	5.13783	4.23891
rno-miR-708-3p	7.51472	0.266706	0.321533	0.406832	NaN	Low	6.82208	8.20736
63_AAATTCGTATCTAGGGGAATA_rno-mir-10a	1.1075	-0.23526	0.28366	0.406893	NaN	Low	1.1976	1.0174
rno-let-7f-1-3p	0.83401	0.203969	0.248628	0.412002	NaN	Low	0.775152	0.892868
48_TGTGACAGATTGATAACTGAAAGT_rno-mir-542-1	30.3538	0.180639	0.22029	0.412214	0.95629	OK	28.456	32.2517
34_TTTGGCAATGGTAGAACTCACA_rno-mir-182	48.0948	0.208835	0.25588	0.414417	0.95629	OK	44.6199	51.5696
47_TATTGCACTTGTCCCGGCCTGTAAA_rno-mir-92a-1	148.432	-0.130678	0.160633	0.415919	0.95629	OK	155.15	141.715
51_AGCAGCATTGTACAGGGCTATG_rno-mir-103-1	17.771	-0.228837	0.281653	0.416516	0.95629	OK	19.1774	16.3645
58_CTTTCAGTCGGATGTTTACAGTT_rno-mir-30e	3.30098	-0.270921	0.333685	0.416845	NaN	Low	3.61001	2.99194
25_TACCCTGTAGAACCGAATTTGTGT_rno-mir-10b	2350.63	0.186112	0.22937	0.417133	0.95629	OK	2199.22	2502.04
rno-miR-375-3p	20.3722	-0.2246	0.277249	0.417882	0.95629	OK	21.9548	18.7896
25_TACCCTGTAGAACCGAATTTGT_rno-mir-10b	33582.5	0.180665	0.22314	0.41814	0.95629	OK	31482.6	35682.5
15_TGAGGTAGTAGGTTGTGTGGTTA_rno-let-7c-1	5.26914	0.270652	0.334563	0.418531	NaN	Low	4.77634	5.76195
rno-miR-101b-3p	2.6216	-0.265659	0.329059	0.419476	NaN	Low	2.86229	2.38091
25_TACCCTGTAGATTCGAATTTGT_rno-mir-10b	2.70329	0.254472	0.315429	0.419811	NaN	Low	2.4655	2.94109
rno-miR-200a-5p	0.811342	0.196298	0.244152	0.421396	NaN	Low	0.75623	0.866454
60_TCTCACACAGAAATCGCACCCGTCT_rno-mir-342	4.37853	0.268272	0.335448	0.423859	NaN	Low	3.9726	4.78446
14_AACATTCATTGCTGTCGGTGGG_rno-mir-181b-2	95.3536	0.125325	0.156784	0.424089	0.95629	OK	91.2146	99.4927
rno-miR-92a-3p	91.6605	0.151987	0.190255	0.424372	0.95629	OK	86.8367	96.4842
55_CAACAGCAGTCGATGGGCTGT_rno-mir-21	8.50611	-0.255677	0.320433	0.424922	NaN	Low	9.25788	7.75434
47_TTTCAGTCGGATGTTTGCAGT_rno-mir-30a	2.8299	0.265022	0.332174	0.424963	NaN	Low	2.5707	3.0891
rno-miR-449a-5p	1.12748	0.199613	0.250436	0.425415	NaN	Low	1.0496	1.20535
54_TATTGCACTTGTCCCGGCCTGAAA_rno-mir-92a-2	5.89209	-0.260887	0.327642	0.425884	NaN	Low	6.42339	5.3608
rno-miR-135b-5p	0.164509	-0.0931272	0.117138	0.4266	NaN	Low	0.169817	0.159201
rno-miR-33-3p	0.164509	-0.0931272	0.117138	0.4266	NaN	Low	0.169817	0.159201
rno-miR-135a-3p	0.164509	-0.0931272	0.117138	0.4266	NaN	Low	0.169817	0.159201
rno-miR-153-3p	0.164509	-0.0931272	0.117138	0.4266	NaN	Low	0.169817	0.159201
rno-miR-201-5p	0.164509	-0.0931272	0.117138	0.4266	NaN	Low	0.169817	0.159201
22_ACCCTGTAGATCCGAATTTGTG_rno-mir-10a	7994.91	0.0917986	0.115517	0.426801	0.95629	OK	7740.64	8249.19
46_ATCAACAGACATTAATTGGGCGC_rno-mir-421	23.2575	-0.208385	0.262617	0.427489	0.95629	OK	24.9342	21.5807
15_TCCCTGAGGAGCCCTTTGAGCCTGAAA_rno-mir-351-2	1.45609	-0.232117	0.293413	0.428889	NaN	Low	1.57297	1.3392
rno-miR-34a-5p	0.47484	-0.171071	0.216286	0.428973	NaN	Low	0.50296	0.44672
25_TACCCTGTAGAACCGAATTTGTGA_rno-mir-10b	735.752	0.188437	0.238324	0.429135	0.95629	OK	687.77	783.733
21_TACCCTGTAGATCCGAATTTGTGA_rno-mir-10a	1030.86	0.134739	0.171347	0.431662	0.95629	OK	982.755	1078.96
30_CCCAGTGTTTAGACTACCTGTTCT_rno-mir-199a	2.28888	0.25203	0.320753	0.432017	NaN	Low	2.08946	2.4883
25_TACCCTGTAGATCCGAATTTTT_rno-mir-10b	2.62787	0.26039	0.331613	0.432323	NaN	Low	2.39136	2.86438
rno-miR-214-5p	1.39414	-0.235247	0.301257	0.434871	NaN	Low	1.50755	1.28072
rno-miR-301b-5p	0.489183	-0.158608	0.203128	0.434904	NaN	Low	0.516046	0.46232
57_TAACACTGTCTGGTAAAGATG_rno-mir-141	32.6679	0.178712	0.229271	0.435697	0.95629	OK	30.6471	34.6886
rno-miR-130b-5p	27.6938	0.177577	0.228499	0.437072	0.95629	OK	25.9915	29.396
rno-miR-150-5p	9.05855	-0.238529	0.307892	0.438507	NaN	Low	9.8057	8.3114
15_TCAAGAGCAATAACGAAAAAT_rno-mir-335	10.1642	-0.231346	0.299676	0.440121	0.95629	OK	10.9775	9.35103
15_TAGGTAGTTTCCTGTTGTTGGGT_rno-mir-196b-1	19.9007	0.195432	0.253409	0.440582	0.95629	OK	18.5548	21.2465
50_TGAGCGCCTCGACGACAGAGCC_rno-mir-339	2.12932	0.240535	0.311988	0.440722	NaN	Low	1.95222	2.30641
44_CTGCCCTGGCCCGAGGGACCGAC_rno-mir-874	2.56668	0.252678	0.328117	0.441249	NaN	Low	2.34248	2.79087
14_AACATTCAACGCTGTCGGTGA_rno-mir-181a-1	62.8884	-0.161765	0.210459	0.442114	0.95629	OK	66.4104	59.3663
13_TGTAAACATCCTACACTCTCA_rno-mir-30c-2	1.10143	0.221438	0.288116	0.442147	NaN	Low	1.01707	1.1858
15_TCCCTGAGGAGCCCTTTGAGCCTGT_rno-mir-351-1	108.589	0.190755	0.248372	0.442474	0.95629	OK	101.42	115.757
83_ACCACCAACCGTTGACTGTACC_rno-mir-181a-2	27.4717	-0.182995	0.238306	0.442548	0.95629	OK	29.2116	25.7317
14_AACATTCAACGCTGTCGGTGAG_rno-mir-181a-1	818.51	0.0904232	0.117935	0.443249	0.95629	OK	792.867	844.152
56_CTAACACTGTCTGGTAAAGATG_rno-mir-141	3.10124	-0.254614	0.332174	0.443374	NaN	Low	3.37419	2.82828
rno-miR-93-5p	101.299	-0.110916	0.145094	0.444601	0.95629	OK	105.191	97.4072
44_CAGTGCAATGGTATTGTCAAAGCATT_rno-mir-301b	1.0336	-0.208329	0.272914	0.445254	NaN	Low	1.1081	0.959104
30_CCCAGTGTTCAGACTACCTGTTA_rno-mir-199a	4.98124	0.253844	0.332691	0.445463	NaN	Low	4.54414	5.41834
rno-miR-134-5p	2.81979	0.253526	0.332611	0.445923	NaN	Low	2.57267	3.06692
rno-miR-200b-3p	249.038	-0.130067	0.171042	0.446994	0.95629	OK	260.257	237.82
14_TGTAACAGCAACTCCATGTGGAA_rno-mir-194-2	2.87376	0.252894	0.333041	0.447645	NaN	Low	2.62253	3.12499
16_TGTAAACATCCTACACTCTCAGCTAT_rno-mir-30c-1	1.50241	-0.202592	0.266873	0.447774	NaN	Low	1.60772	1.39709
60_CAGTGCAATAGTATTGTCAAAGCAT_rno-mir-301a	2.77085	0.251244	0.33138	0.448346	NaN	Low	2.53019	3.01152
6_TGAGGTAGTAGGTTGTGTGGT_rno-let-7b	17.5855	-0.199447	0.264179	0.450267	0.95629	OK	18.7991	16.3719
68_TACAGTAGTCTGCACATTGGTTAT_rno-mir-199a	2.76959	0.250956	0.332481	0.45037	NaN	Low	2.52931	3.00987
12_ACTCTTTCCCTGTTGCACTACTG_rno-mir-130b	1.646	-0.228393	0.303094	0.451126	NaN	Low	1.77602	1.51599
24_ACCTGGCATACAATGTAGATTTCTGT_rno-mir-221	1.38311	-0.221226	0.294124	0.45196	NaN	Low	1.48895	1.27727
25_TACCCTGTAGATCCGGATTTGT_rno-mir-10b	1.37594	0.213153	0.283745	0.452524	NaN	Low	1.27448	1.4774
rno-miR-181b-5p	184.811	-0.11793	0.157139	0.452964	0.95629	OK	192.361	177.262
14_TGAGGTAGGAGGTTGTATAG_rno-let-7e	1.63269	-0.213456	0.286469	0.456195	NaN	Low	1.75325	1.51212
46_AGCTCGGTCTGAGGCCCCTCAGTT_rno-mir-423	7.08445	0.238403	0.320395	0.45682	NaN	Low	6.50043	7.66847
16_TGTAAACATCCTTGACTGG_rno-mir-30e	2.68014	-0.246716	0.331884	0.457252	NaN	Low	2.90875	2.45153
23_CTGACCTATGAATTGACAGCCAT_rno-mir-192	7.3386	-0.240493	0.323538	0.457286	NaN	Low	7.94885	6.72835
12_TGAGGTAGTAGGTTGTATGGTTAT_rno-let-7a-1	1.63221	-0.230116	0.309864	0.457703	NaN	Low	1.76211	1.50231
46_TACAGTACTGTGATAACTGAAT_rno-mir-101a	10.6907	-0.22054	0.297891	0.459096	0.95629	OK	11.5062	9.87514
50_CTAGACTGAGGCTCCTTGAGGA_rno-mir-151	148.353	0.153644	0.207589	0.459219	0.95629	OK	140.461	156.246
52_TGAAATGTTTAGGACCACTAGA_rno-mir-203a	4.69494	-0.246916	0.333709	0.459352	NaN	Low	5.09573	4.29415
11_TGTAACCATCCTCGACTGGAAGCT_rno-mir-30d	6.55246	0.240724	0.325991	0.460248	NaN	Low	6.00706	7.09786
rno-miR-130a-3p	72.8484	-0.133528	0.180952	0.460564	0.95629	OK	76.2172	69.4795
rno-miR-542-5p	2.21578	0.223231	0.302703	0.460842	NaN	Low	2.04469	2.38686
14_TGAGAACTGAATTCCATAGGCT_rno-mir-146b	2.51406	-0.236317	0.321838	0.462783	NaN	Low	2.71951	2.30862
rno-miR-758-3p	0.489854	0.148669	0.202579	0.463021	NaN	Low	0.464637	0.515072
rno-miR-7a-5p	0.123535	-0.0798139	0.108794	0.463176	NaN	Low	0.126951	0.120118
rno-miR-20b-3p	0.123535	-0.0798139	0.108794	0.463176	NaN	Low	0.126951	0.120118
rno-miR-3075	0.123535	-0.0798139	0.108794	0.463176	NaN	Low	0.126951	0.120118
34_TTTGGCAATGGTAGAACTCACACCGT_rno-mir-182	171.162	0.134665	0.183871	0.463932	0.95629	OK	163.179	179.144
38_AACATTCAACGCTGTCGGTGAGTT_rno-mir-181a-2	219.372	0.103789	0.141747	0.46404	0.95629	OK	211.484	227.259
rno-miR-140-3p	0.508297	0.148525	0.203449	0.46537	NaN	Low	0.482155	0.534438
10_GGCAGAGGAGGGCTGTTCTTCCCT_rno-mir-298	59.5093	0.17363	0.23842	0.466458	0.95629	OK	55.9326	63.0859
10_GCACTGAGATGGGAGTGGTGT_rno-mir-674	2.87983	0.232304	0.319284	0.466872	NaN	Low	2.64848	3.11119
rno-miR-330-5p	0.129545	0.0800502	0.110043	0.466954	NaN	Low	0.125952	0.133139
rno-miR-194-3p	0.129545	0.0800502	0.110043	0.466954	NaN	Low	0.125952	0.133139
rno-miR-212-5p	0.129545	0.0800502	0.110043	0.466954	NaN	Low	0.125952	0.133139
rno-miR-3577	0.129545	0.0800502	0.110043	0.466954	NaN	Low	0.125952	0.133139
rno-miR-3593-5p	0.129545	0.0800502	0.110043	0.466954	NaN	Low	0.125952	0.133139
60_TACAGTACTGTGATAGCTGAAG_rno-mir-101b	13.5881	0.21439	0.295074	0.467492	0.95629	OK	12.5803	14.5958
rno-miR-380-3p	1.76999	0.213482	0.293898	0.467606	NaN	Low	1.63928	1.90071
10_TGTGATGTGTGTATGTACATGTGT_rno-mir-466c	0.531181	0.158424	0.218601	0.468626	NaN	Low	0.502046	0.560317
68_TACAGTAGTCTGCACATTGGTTAA_rno-mir-199a	0.531181	0.158424	0.218601	0.468626	NaN	Low	0.502046	0.560317
13_CAAAGTGCTTACAGTGCAGGTAGT_rno-mir-17-1	37.4779	-0.158928	0.219433	0.468901	0.95629	OK	39.5401	35.4157
rno-miR-329-3p	0.127608	0.079365	0.109589	0.468939	NaN	Low	0.124099	0.131117
rno-let-7f-2-3p	0.127608	0.079365	0.109589	0.468939	NaN	Low	0.124099	0.131117
rno-miR-10b-3p	0.127608	0.079365	0.109589	0.468939	NaN	Low	0.124099	0.131117
rno-miR-122-5p	0.127608	0.079365	0.109589	0.468939	NaN	Low	0.124099	0.131117
rno-miR-154-5p	0.127608	0.079365	0.109589	0.468939	NaN	Low	0.124099	0.131117
rno-miR-195-3p	0.127608	0.079365	0.109589	0.468939	NaN	Low	0.124099	0.131117
rno-miR-221-5p	0.127608	0.079365	0.109589	0.468939	NaN	Low	0.124099	0.131117
rno-miR-664-3p	0.127608	0.079365	0.109589	0.468939	NaN	Low	0.124099	0.131117
rno-miR-92b-5p	0.127608	0.079365	0.109589	0.468939	NaN	Low	0.124099	0.131117
rno-miR-653-5p	0.127608	0.079365	0.109589	0.468939	NaN	Low	0.124099	0.131117
rno-miR-3552	0.127608	0.079365	0.109589	0.468939	NaN	Low	0.124099	0.131117
rno-miR-1247-5p	0.127608	0.079365	0.109589	0.468939	NaN	Low	0.124099	0.131117
rno-let-7e-5p	183.979	-0.0944566	0.130841	0.470345	0.95629	OK	190	177.959
54_ACGGGTTAGGCTCTTGGGAG_rno-mir-125b-1	2.176	0.23615	0.327657	0.471079	NaN	Low	1.9983	2.35369
48_TGTGACAGATTGATAACTGAAAGT_rno-mir-542-2	26.0609	-0.186395	0.258824	0.471427	0.95629	OK	27.7421	24.3798
rno-miR-9a-3p	0.116119	-0.0769162	0.106877	0.471728	NaN	Low	0.119214	0.113024
rno-miR-192-3p	0.116119	-0.0769162	0.106877	0.471728	NaN	Low	0.119214	0.113024
rno-miR-547-3p	0.116119	-0.0769162	0.106877	0.471728	NaN	Low	0.119214	0.113024
13_AAGGGATTCTGATGTTGGTCACACTCA_rno-mir-541	0.116119	-0.0769162	0.106877	0.471728	NaN	Low	0.119214	0.113024
60_TACCACAGGGTAGAACCACGGA_rno-mir-140	5.87305	0.234625	0.326426	0.472283	NaN	Low	5.39654	6.34957
rno-miR-541-5p	15.6753	0.233701	0.325598	0.472905	0.95629	OK	14.4085	16.9422
10_TGAGGGGCAGAGAGCGAGACT_rno-mir-423	6.6385	0.235616	0.328406	0.473095	NaN	Low	6.09761	7.17939
50_CAGTGCAATGATGAAAGGGCA_rno-mir-130b	34.9982	0.166142	0.231874	0.473672	0.95629	OK	32.9852	37.0112
rno-miR-196a-3p	2.37385	-0.235209	0.328309	0.473729	NaN	Low	2.56693	2.18076
rno-miR-361-5p	20.2332	0.180756	0.252493	0.474062	0.95629	OK	18.9673	21.499
rno-miR-190a-3p	0.466299	-0.143777	0.202133	0.476901	NaN	Low	0.489515	0.443083
51_AGCAGCATTGTACAGGGCTATCT_rno-mir-107	1.30264	-0.207329	0.291542	0.476993	NaN	Low	1.39608	1.2092
47_AAAAGCTGGGTTGAGAGGGCGAT_rno-mir-320	5.99711	0.238487	0.335487	0.477165	NaN	Low	5.50255	6.49166
14_TCCCTGAGACCCTTTAACCTGTGG_rno-mir-125a	96.5403	-0.16031	0.225687	0.477505	0.95629	OK	101.899	91.1821
49_TTTGAACCATCACTCGACTCC_rno-mir-434-2	1.32969	0.211747	0.298629	0.478285	NaN	Low	1.23229	1.4271
rno-miR-337-5p	0.118518	0.0759925	0.107321	0.478893	NaN	Low	0.115398	0.121639
rno-miR-143-5p	0.118518	0.0759925	0.107321	0.478893	NaN	Low	0.115398	0.121639
rno-miR-154-3p	0.118518	0.0759925	0.107321	0.478893	NaN	Low	0.115398	0.121639
rno-miR-540-5p	0.118518	0.0759925	0.107321	0.478893	NaN	Low	0.115398	0.121639
rno-miR-485-3p	0.118518	0.0759925	0.107321	0.478893	NaN	Low	0.115398	0.121639
rno-miR-409a-5p	0.118518	0.0759925	0.107321	0.478893	NaN	Low	0.115398	0.121639
rno-miR-743a-5p	0.118518	0.0759925	0.107321	0.478893	NaN	Low	0.115398	0.121639
rno-miR-770-5p	0.118518	0.0759925	0.107321	0.478893	NaN	Low	0.115398	0.121639
rno-miR-1193-3p	0.118518	0.0759925	0.107321	0.478893	NaN	Low	0.115398	0.121639
rno-miR-3590-3p	0.118518	0.0759925	0.107321	0.478893	NaN	Low	0.115398	0.121639
54_CCGTCCTGAGCTTGTCGAGC_rno-mir-676	7.16646	-0.22638	0.319876	0.479124	NaN	Low	7.72757	6.60535
22_CAGCAGCAATTCATGTTTTG_rno-mir-322-2	2.65054	-0.22051	0.31211	0.479869	NaN	Low	2.85271	2.44837
6_CACCCGTAGAACCGACCT_rno-mir-99b	1.94926	0.224255	0.317462	0.47994	NaN	Low	1.79807	2.10046
rno-miR-330-3p	0.107578	-0.0733806	0.104483	0.48248	NaN	Low	0.110313	0.104842
rno-miR-18a-3p	0.107578	-0.0733806	0.104483	0.48248	NaN	Low	0.110313	0.104842
rno-miR-212-3p	0.107578	-0.0733806	0.104483	0.48248	NaN	Low	0.110313	0.104842
rno-miR-409a-3p	0.107578	-0.0733806	0.104483	0.48248	NaN	Low	0.110313	0.104842
rno-miR-673-3p	0.107578	-0.0733806	0.104483	0.48248	NaN	Low	0.110313	0.104842
rno-miR-511-3p	0.107578	-0.0733806	0.104483	0.48248	NaN	Low	0.110313	0.104842
rno-miR-295-3p	0.107578	-0.0733806	0.104483	0.48248	NaN	Low	0.110313	0.104842
rno-miR-3558-5p	0.107578	-0.0733806	0.104483	0.48248	NaN	Low	0.110313	0.104842
rno-miR-3120	0.107578	-0.0733806	0.104483	0.48248	NaN	Low	0.110313	0.104842
rno-miR-6315	0.107578	-0.0733806	0.104483	0.48248	NaN	Low	0.110313	0.104842
rno-miR-6333	0.107578	-0.0733806	0.104483	0.48248	NaN	Low	0.110313	0.104842
rno-miR-452-3p	0.107578	-0.0733806	0.104483	0.48248	NaN	Low	0.110313	0.104842
60_AAACATGAAGCGCTGCAACACC_rno-mir-322-1	4.29079	0.234404	0.334994	0.484099	NaN	Low	3.94298	4.63861
rno-let-7b-5p	140.372	-0.115987	0.166563	0.486208	0.95629	OK	146.011	134.732
12_ACTCTTTCCCTGTTGCACTA_rno-mir-130b	1.29952	0.204573	0.293943	0.486453	NaN	Low	1.20754	1.3915
59_TGAGATGAAGCACTGTAGCTCT_rno-mir-143	1356.49	0.105139	0.151095	0.486525	0.95629	OK	1307.09	1405.9
rno-miR-674-5p	0.865126	-0.163515	0.235528	0.487526	NaN	Low	0.914101	0.816152
58_TCACATTGCCAGGGATTACCACT_rno-mir-23b	7.85508	0.225781	0.325322	0.487669	NaN	Low	7.24168	8.46849
5_TGTAAACATCCTCGAC_rno-mir-30a	20.6596	-0.175516	0.253036	0.487909	0.95629	OK	21.9147	19.4044
16_TGTAAACATCCTCGACTGGAAGCC_rno-mir-30e	6.30869	-0.226269	0.327169	0.489191	NaN	Low	6.80239	5.81498
25_TACCCTGTAGATCCGAATTCGT_rno-mir-10b	16.3802	0.208346	0.301531	0.48959	0.95629	OK	15.1995	17.5609
rno-miR-183-3p	0.109518	0.0724221	0.10486	0.489781	NaN	Low	0.10677	0.112266
rno-miR-291a-5p	0.109518	0.0724221	0.10486	0.489781	NaN	Low	0.10677	0.112266
rno-miR-376c-3p	0.109518	0.0724221	0.10486	0.489781	NaN	Low	0.10677	0.112266
rno-miR-216b-5p	0.109518	0.0724221	0.10486	0.489781	NaN	Low	0.10677	0.112266
rno-miR-1949	0.109518	0.0724221	0.10486	0.489781	NaN	Low	0.10677	0.112266
10_AAGGAGCTTACAATCTAGCTGGGAT_rno-mir-708	5.57241	-0.225808	0.327658	0.490724	NaN	Low	6.00762	5.13721
56_TCGGTCGATCGGTCGGTCGGTT_rno-mir-341	1.08616	0.173975	0.25249	0.4908	NaN	Low	1.02075	1.15157
14_AACATTCATTGCTGTCGGTGGGA_rno-mir-181b-2	4.69345	0.228526	0.332465	0.491852	NaN	Low	4.3225	5.0644
11_CACTCAGTAAGGCATTGTTCTT_rno-mir-201	1.5878	-0.210821	0.308198	0.493948	NaN	Low	1.70361	1.47199
rno-miR-128-3p	10.0209	-0.214567	0.316116	0.497288	0.95629	OK	10.7647	9.27707
rno-miR-455-3p	1.72567	-0.197669	0.293251	0.500271	NaN	Low	1.84371	1.60764
50_CTAGACTGAGGCTCCTTGA_rno-mir-151	15.7781	-0.205473	0.305395	0.501067	0.95629	OK	16.8997	14.6564
13_TGTAAACATCCTACACTCTCAGCT_rno-mir-30c-2	551.862	-0.103809	0.154452	0.501511	0.95629	OK	571.708	532.016
14_AACATTCAACGCTGTCGGTG_rno-mir-181a-1	8.81706	-0.210753	0.313581	0.50153	NaN	Low	9.45993	8.1742
47_TATTGCACTTGTCCCGGCCTGTAA_rno-mir-92a-1	1111.54	-0.0747105	0.111245	0.501847	0.95629	OK	1140.32	1082.77
14_TTCAAGTAATTCAGGATAGG_rno-mir-26b	6.03839	-0.216125	0.325523	0.506734	NaN	Low	6.48984	5.58694
25_TACCCTGTAGAACCGAATTTGTGTGT_rno-mir-10b	3.93377	0.219981	0.331859	0.50741	NaN	Low	3.63444	4.2331
69_ACAGTAGTCTGCACATTGGTTAT_rno-mir-199a	14.9455	-0.188433	0.285102	0.508657	0.95629	OK	15.9201	13.9709
55_TTCACAGTGGCTAAGTTC_rno-mir-27a	3.34709	0.220501	0.33404	0.509186	NaN	Low	3.0918	3.60238
52_TCAGTGCATGACAGAACTTGGT_rno-mir-152	2.4432	0.21666	0.328317	0.509311	NaN	Low	2.26009	2.62632
50_CAGTGCAATGATGAAAGGGCATT_rno-mir-130b	83.5494	-0.121965	0.185204	0.510187	0.95629	OK	87.079	80.0199
10_CAAAGTGCTTACAGTGCAGGTAGA_rno-mir-17-2	2.41043	-0.216543	0.328906	0.510298	NaN	Low	2.59099	2.22987
48_TGTGACAGATTGATAACTGAAAG_rno-mir-542-1	9.48398	0.205556	0.312385	0.510524	NaN	Low	8.80948	10.1585
16_TCCCTGAGACCCTAACTTGT_rno-mir-125b-2	2.49461	-0.175129	0.266279	0.510738	NaN	Low	2.64583	2.34338
51_TATTGCACTCGTCCCGGCCTCT_rno-mir-92b	2.18128	0.212783	0.323535	0.510743	NaN	Low	2.02071	2.34185
rno-let-7c-5p	649.31	-0.116529	0.177455	0.511393	0.95629	OK	675.518	623.101
21_TACCCTGTAGAACCGAATTTGC_rno-mir-10a	2.38562	0.21411	0.327338	0.513051	NaN	Low	2.20892	2.56232
rno-miR-1839-5p	3.18528	-0.216873	0.33304	0.514922	NaN	Low	3.42424	2.94632
38_AACATTCAACGCTGTCGGTGAGTTT_rno-mir-181a-2	86.3172	0.116939	0.179639	0.515066	0.95629	OK	82.8208	89.8135
rno-miR-152-3p	10.3787	0.202859	0.312328	0.516011	0.95629	OK	9.65021	11.1072
57_AACTAGACTGTGAGCTTCTAGA_rno-mir-708	3.4508	-0.217827	0.335463	0.516123	NaN	Low	3.71082	3.19078
45_TATGTAACACGGTCCACTAAC_rno-mir-411	1.42953	0.195342	0.300934	0.516261	NaN	Low	1.3329	1.52617
18_TTATAAAGCAATGAGACTGAT_rno-mir-340-2	9.7336	-0.199674	0.307729	0.516426	NaN	Low	10.4061	9.06109
50_AATGGCGCCACTAGGGTTGTGC_rno-mir-652	5.03354	0.215176	0.332141	0.517085	NaN	Low	4.65886	5.40822
52_ACTGCCCCAGGTGCTGCTGGTT_rno-mir-324	0.457875	-0.11454	0.176988	0.517527	NaN	Low	0.476042	0.439709
15_TTCAAGTAATCCAGGATAGGCTATT_rno-mir-26a	5.48037	-0.214088	0.331346	0.518205	NaN	Low	5.88626	5.07449
15_TGAGGTAGTAGGTTGTATGGT_rno-let-7c-1	21.7112	-0.189955	0.294381	0.518752	0.95629	OK	23.1385	20.2839
rno-miR-139-5p	1.10672	0.175592	0.272217	0.518899	NaN	Low	1.03945	1.17398
rno-miR-130b-3p	45.6223	-0.132276	0.205395	0.519569	0.95629	OK	47.7124	43.5323
13_AAGGGATTCTGATGTTGGTCACACTC_rno-mir-541	6.86353	0.209133	0.325281	0.520268	NaN	Low	6.36693	7.36013
rno-miR-339-5p	0.78124	-0.149967	0.2349	0.523194	NaN	Low	0.821808	0.740672
24_TAGGTAGTTTCATGTTGTTGGGTT_rno-mir-196a	2.07503	0.197029	0.309216	0.524002	NaN	Low	1.93355	2.2165
16_TGAGAACTGAATTCCATGGGT_rno-mir-146a	1.53918	0.19725	0.309944	0.524512	NaN	Low	1.43412	1.64423
15_TAGGTAGTTTCCTGTTGTTGGGAT_rno-mir-196b-1	3.66895	-0.213385	0.335538	0.52481	NaN	Low	3.93979	3.39811
10_AACATTCATTGTTGTCGGTGGG_rno-mir-181d	48.0729	0.144329	0.227096	0.525075	0.95629	OK	45.6703	50.4755
25_TACCCTGTAGATCCAAATTTGT_rno-mir-10b	17.1318	0.162172	0.256536	0.527283	0.95629	OK	16.17	18.0937
rno-miR-532-3p	2.52016	0.207152	0.327793	0.527413	NaN	Low	2.33954	2.70078
5_TGAGGTAGTAGTTTGTGCTG_rno-let-7i	4.05565	-0.209567	0.331707	0.527529	NaN	Low	4.3497	3.7616
54_AGTGTTTCCTACTTTATGGATG_rno-mir-142	2.4785	-0.205084	0.324944	0.527952	NaN	Low	2.65436	2.30263
54_CCTGAACTAGGGGTCTGGAGT_rno-mir-345	5.20676	0.210293	0.333894	0.528812	NaN	Low	4.82795	5.58557
rno-miR-224-5p	0.498212	-0.112344	0.178712	0.52959	NaN	Low	0.517601	0.478824
51_AGCAGCATTGTACAGGGCTATGT_rno-mir-107	13.4874	-0.196343	0.312492	0.529797	0.95629	OK	14.4038	12.5711
47_TATTGCACTTGTCCCGGCCTGTAGAAT_rno-mir-92a-1	0.707303	0.155612	0.248593	0.531334	NaN	Low	0.669194	0.745411
15_TAAAGTGCTTATAGTGCAGGT_rno-mir-20a	1.42815	0.184279	0.294609	0.531641	NaN	Low	1.33706	1.51923
61_CTATACAATCTACTGTCTTTCT_rno-let-7c-2	2.57465	0.20395	0.327427	0.533359	NaN	Low	2.39297	2.75633
47_TTTCAGTCGGATGTTTGCAG_rno-mir-30a	1.99406	0.177369	0.285868	0.534956	NaN	Low	1.87163	2.11648
rno-miR-6329	0.976901	-0.173897	0.280274	0.534958	NaN	Low	1.03571	0.918096
rno-miR-378a-5p	5.92364	0.204069	0.329873	0.53616	NaN	Low	5.50539	6.34189
rno-let-7i-3p	0.974415	-0.169736	0.274936	0.536993	NaN	Low	1.03167	0.91716
44_TTTGTTCGTTCGGCTCGCGTGAA_rno-mir-375	1.89136	-0.188758	0.30709	0.538775	NaN	Low	2.01491	1.7678
61_AGCTACATCTGGCTACTGGGTCTC_rno-mir-222	12.8416	0.183202	0.298379	0.53922	0.95629	OK	12.0273	13.6558
13_AGAGGTAGTAGGTTGCATAGT_rno-let-7d	35.643	0.164813	0.269153	0.540312	0.95629	OK	33.6093	37.6767
52_TCAGTGCATGACAGAACTTGGTT_rno-mir-152	3.6053	0.202618	0.334912	0.545187	NaN	Low	3.35255	3.85806
rno-miR-34b-3p	0.773234	0.155742	0.257448	0.545216	NaN	Low	0.731539	0.81493
rno-miR-652-3p	2.90018	0.197812	0.327091	0.545337	NaN	Low	2.70166	3.09869
rno-miR-296-5p	6.11722	0.194928	0.323998	0.54742	NaN	Low	5.70459	6.52986
62_TCACACAGAAATCGCACCCGTCA_rno-mir-342	2.67445	0.199499	0.332218	0.548169	NaN	Low	2.48983	2.85907
50_CTAGACTGAGGCTCCTTGAG_rno-mir-151	69.6869	-0.14331	0.238809	0.548438	0.95629	OK	73.1453	66.2286
59_TGAGATGAAGCACTGTAGCTC_rno-mir-143	2011.88	0.0969109	0.162031	0.549772	0.95629	OK	1944.33	2079.43
10_CTCGGGGATCATCATGTCACG_rno-mir-542-1	2.68363	-0.196907	0.329684	0.550334	NaN	Low	2.86648	2.50077
19_TGTCTTGCAGGCCGTCATGC_rno-mir-431	5.11697	0.199514	0.334323	0.550661	NaN	Low	4.76372	5.47023
38_AACATTCAACGCTGTCGGTGAG_rno-mir-181a-2	817.301	0.0789979	0.132549	0.551183	0.95629	OK	794.93	839.672
rno-miR-182	154.671	0.126594	0.212627	0.551588	0.95629	OK	147.889	161.452
rno-miR-140-5p	1.39364	0.172908	0.290617	0.551866	NaN	Low	1.31023	1.47705
18_TTATAAAGCAATGAGACTGAT_rno-mir-340-1	7.92965	0.188905	0.317778	0.552208	NaN	Low	7.41124	8.44806
11_TAAAGTGCTGACAGTGCAGATA_rno-mir-106b	10.5279	0.190388	0.320772	0.552825	0.95629	OK	9.83423	11.2216
51_AGCAGCATTGTACAGGGCTATCAA_rno-mir-107	2.32569	-0.192996	0.328324	0.556651	NaN	Low	2.48101	2.17036
53_CACTAGATTGTGAGCTCCTGGAAA_rno-mir-28	13.1523	0.163428	0.279404	0.558606	0.95629	OK	12.4082	13.8965
rno-miR-18a-5p	10.8659	0.182551	0.313255	0.560058	0.95629	OK	10.1793	11.5524
50_CAGTGCAATGATGAAAGGGCAA_rno-mir-130b	1.83002	0.179961	0.308819	0.560069	NaN	Low	1.71603	1.94401
51_AGCAGCATTGTACAGGGCTAT_rno-mir-107	3.24761	-0.191871	0.329357	0.560188	NaN	Low	3.46325	3.03197
15_AATGTGACTCAGCTATCTGAAC_rno-mir-6329	2.86393	-0.189294	0.325752	0.561174	NaN	Low	3.05154	2.67631
44_TCACTCCTCCCCTCCCGTCTTG_rno-mir-483	0.74135	0.138223	0.237985	0.561372	NaN	Low	0.705863	0.776837
rno-miR-384-3p	0.763882	0.144904	0.249906	0.562028	NaN	Low	0.725552	0.802211
15_TTCAAGTAATCCAGGATAGGCTAA_rno-mir-26a	5.74462	-0.19315	0.333964	0.563023	NaN	Low	6.12859	5.36064
47_TTTCAGTCGGATGTTTGCAGC_rno-mir-30a	38.0033	-0.133113	0.230574	0.563728	0.95629	OK	39.7553	36.2513
10_AAGGAGCTTACAATCTAGCTGGGT_rno-mir-708	2.74353	0.19183	0.33236	0.563821	NaN	Low	2.5614	2.92566
rno-miR-300-3p	0.92444	-0.154091	0.267045	0.563925	NaN	Low	0.973762	0.875118
47_TATTGCACTTGTCCCGGCCTGTTAAT_rno-mir-92a-1	4.89612	-0.19114	0.331727	0.564481	NaN	Low	5.21998	4.57225
70_CAGTAGTCTGCACATTGGTTAT_rno-mir-199a	2.73809	-0.185387	0.323195	0.566233	NaN	Low	2.91377	2.56241
57_ATCACATTGCCAGGGATTACCAC_rno-mir-23b	78.8347	-0.165649	0.288796	0.566248	0.95629	OK	83.3556	74.3138
rno-miR-582-3p	8.44767	0.174891	0.305427	0.566909	NaN	Low	7.93626	8.95908
12_AACCCGTAGATCCGATCTTGTGG_rno-mir-99a	2.1156	0.170322	0.297629	0.567143	NaN	Low	1.99087	2.24034
14_CAACGGAATCCCAAAAGCAGCTGT_rno-mir-191a	374.141	-0.0897852	0.15732	0.568192	0.95629	OK	385.78	362.503
46_ATCAACAGACATTAATTGGGC_rno-mir-421	3.28211	-0.18879	0.33094	0.568362	NaN	Low	3.49655	3.06767
15_TAAAGTGCTTATAGTGCAGGTAGA_rno-mir-20a	2.93727	0.18872	0.331449	0.5691	NaN	Low	2.74543	3.12911
rno-let-7d-5p	216.06	-0.123018	0.216187	0.569334	0.95629	OK	225.266	206.854
23_AACATTCAACCTGTCGGTGAGTTTT_rno-mir-181c	6.03331	-0.187441	0.330805	0.570972	NaN	Low	6.42469	5.64192
rno-miR-23b-3p	24.565	0.154335	0.272382	0.570978	0.95629	OK	23.2524	25.8777
16_TGTAAACATCCTACACTCTCA_rno-mir-30c-1	1.244	-0.16757	0.296281	0.57168	NaN	Low	1.31617	1.17184
22_AAAGTTCTGAGACACTCTGACT_rno-mir-148a	112.127	0.100483	0.179052	0.574666	0.95629	OK	108.224	116.03
13_TGTAAACATCCTACACTCTCAGCTGT_rno-mir-30c-2	2.31633	-0.182583	0.325559	0.574914	NaN	Low	2.46271	2.16995
47_CTGGCCCTCTCTGCCCTTCCGTT_rno-mir-328a	6.14317	0.182722	0.327394	0.57677	NaN	Low	5.75466	6.53168
32_TCCTTCATTCCACCGGAGTCTGTA_rno-mir-205	1.2914	0.147113	0.264706	0.578374	NaN	Low	1.22561	1.35718
15_TAGGTAGTTTCCTGTTGTTGGGA_rno-mir-196b-2	21.9133	-0.149427	0.268946	0.578484	0.95629	OK	23.0471	20.7794
26_TATGGCACTGGTAGAATTCAC_rno-mir-183	2.30644	-0.177728	0.320032	0.578658	NaN	Low	2.44833	2.16455
51_CCGCACTGTGGGTACTTGCTGCAA_rno-mir-106b	0.980512	-0.148212	0.267349	0.579322	NaN	Low	1.03083	0.930191
25_TACCCTGTAGATCCGAATTTGG_rno-mir-10b	9.76131	-0.178474	0.324347	0.582144	NaN	Low	10.3643	9.1583
21_TACCCTGTAGAACCGAATTTGA_rno-mir-10a	10.0112	-0.168488	0.307339	0.583544	0.95629	OK	10.5951	9.42726
48_TGTGCAAATCTATGCAAAACTG_rno-mir-19a	4.77654	0.181596	0.332437	0.584888	NaN	Low	4.47632	5.07676
15_TCCCTGAGGAGCCCTTTGAGCCTGTT_rno-mir-351-2	10.7962	-0.165586	0.303925	0.585874	0.95629	OK	11.4151	10.1773
51_AGCAGCATTGTACAGGGCTAT_rno-mir-103-2	3.32964	0.179911	0.331129	0.586906	NaN	Low	3.1223	3.53698
38_AACATTCAACGCTGTCGGT_rno-mir-181a-2	5.40802	0.177399	0.327402	0.58793	NaN	Low	5.07594	5.7401
66_AGATTCGATTCTAGGGGAAT_rno-mir-10b	2.31674	-0.171842	0.318221	0.589192	NaN	Low	2.45456	2.17893
41_ACTGGACTTGGAGTCAGAAGGC_rno-mir-378a	776.887	0.081016	0.150046	0.589239	0.95629	OK	755.079	798.695
53_CACTAGATTGTGAGCTCC_rno-mir-28	1.79188	-0.163735	0.30475	0.591076	NaN	Low	1.89346	1.69031
45_TCGTACCGTGAGTAATAATGCGT_rno-mir-126a	9.15008	0.168129	0.312984	0.591143	NaN	Low	8.61752	9.68265
16_TGTAAACATCCTACACTCTCAGCTGT_rno-mir-30c-1	2.1005	0.171588	0.323485	0.59581	NaN	Low	1.97573	2.22526
14_AACATTCATTGCTGTCGGTGGGTTAT_rno-mir-181b-2	1.80024	0.166634	0.314672	0.596425	NaN	Low	1.69639	1.90409
47_TATTGCACTTGTCCCGGCCTGTTAA_rno-mir-92a-1	29.4092	0.130504	0.246658	0.596745	0.95629	OK	28.08	30.7385
rno-miR-30a-3p	107.838	-0.11814	0.22371	0.597434	0.95629	OK	112.251	103.425
56_CAACTAGACTGTGAGCTTCTAGA_rno-mir-708	7.52259	-0.1747	0.331006	0.597649	NaN	Low	7.9775	7.06768
51_CCGCACTGTGGGTACTTGCTGCA_rno-mir-106b	2.32747	0.16426	0.311382	0.597832	NaN	Low	2.19512	2.45983
23_AACATTCAACCTGTCGGTGA_rno-mir-181c	5.04244	0.174618	0.33102	0.597835	NaN	Low	4.73766	5.34723
17_TTTTGCGATGTGTTCCTAATG_rno-mir-450a	25.0127	0.124969	0.237411	0.598622	0.95629	OK	23.93	26.0953
47_CTGGCCCTCTCTGCCCTTCCGTTT_rno-mir-328a	1.85215	0.166967	0.317246	0.598679	NaN	Low	1.74509	1.95921
50_TGAGCGCCTCGACGACAGAGC_rno-mir-339	0.397562	-0.099061	0.189025	0.600234	NaN	Low	0.411206	0.383918
35_AACATTCATTGCTGTCGGTGGG_rno-mir-181b-1	98.2162	-0.0992908	0.189661	0.600614	0.95629	OK	101.595	94.8378
16_TGTAAACATCCTCGACTGGAAGT_rno-mir-30e	13.4135	-0.159034	0.303952	0.600822	0.95629	OK	14.152	12.6749
55_AATTGCACGGTATCCATCTGTAT_rno-mir-363	9.77165	-0.156369	0.299202	0.601239	NaN	Low	10.3007	9.24261
11_TGTAAACATCCCCGACTGGAA_rno-mir-30d	23.5571	0.129249	0.247507	0.60153	0.95629	OK	22.5026	24.6117
10_AATGACACGATCACTCCCGTTGAGT_rno-mir-425	12.9487	0.150119	0.288283	0.602552	0.95629	OK	12.2756	13.6218
14_AACATTCATTGCTGTCGGTGGGTTTT_rno-mir-181b-2	4.99852	-0.172948	0.332411	0.602866	NaN	Low	5.29777	4.69927
rno-miR-429	68.5426	-0.0956525	0.184853	0.604841	0.95629	OK	70.814	66.2712
27_ATGGCACTGGTAGAATTCACTG_rno-mir-183	16.7891	-0.145137	0.280596	0.604985	0.95629	OK	17.6328	15.9453
45_GAATGTTGCTCGGTGAACCCCT_rno-mir-409a	6.04445	0.172218	0.333582	0.605667	NaN	Low	5.68411	6.4048
rno-miR-30c-1-3p	12.0068	0.151222	0.29292	0.605674	0.95629	OK	11.3781	12.6355
14_CAAAGTGCTGTTCGTGCAGGTAGA_rno-mir-93	13.7415	0.142526	0.277301	0.607269	0.95629	OK	13.0633	14.4198
7_TTTTGCGATGTGTTCCTAATAT_rno-mir-450b-1	14.3292	0.138347	0.269382	0.607551	0.95629	OK	13.6427	15.0157
rno-miR-138-5p	3.80191	-0.172245	0.335535	0.607709	NaN	Low	4.0286	3.57522
55_AATTGCACGGTATCCATCTGTA_rno-mir-363	5.19292	-0.171842	0.335391	0.608396	NaN	Low	5.50183	4.88402
rno-miR-30b-5p	151.295	0.077119	0.151019	0.60959	0.95629	OK	147.252	155.337
rno-miR-24-3p	12.158	0.14593	0.286608	0.610637	0.95629	OK	11.5436	12.7724
15_TCCCTGAGGAGCCCTTTGAGCCGG_rno-mir-351-2	2.52391	-0.159394	0.313925	0.611631	NaN	Low	2.66319	2.38462
27_AGGCAAGATGCTGGCATAGCTGT_rno-mir-31a	3.87024	0.169755	0.334979	0.612322	NaN	Low	3.6428	4.09767
15_TCCCTGAGGAGCCCTTTGAGCCG_rno-mir-351-1	3.48382	0.168116	0.333013	0.613677	NaN	Low	3.28107	3.68657
23_AACATTCAACCTGTCGGTGAGTTTGT_rno-mir-181c	3.66396	0.168666	0.335375	0.615023	NaN	Low	3.45003	3.8779
52_TCAGTGCATGACAGAACTTGGGA_rno-mir-152	10.0007	-0.153488	0.305208	0.615036	0.95629	OK	10.5322	9.46924
54_TATTGCACTTGTCCCGGCCTGTA_rno-mir-92a-2	250.938	-0.0648937	0.129388	0.615988	0.95629	OK	256.581	245.295
15_TCCCTGAGGAGCCCTTTGAGCCTAT_rno-mir-351-1	5.77855	0.163613	0.327874	0.617771	NaN	Low	5.45123	6.10586
44_CAAGCTCGTGTCTGTGGGTCCGA_rno-mir-99b	2.22094	-0.15999	0.321676	0.618933	NaN	Low	2.34396	2.09792
rno-miR-362-5p	0.399147	-0.0940764	0.189194	0.619014	NaN	Low	0.412156	0.386137
15_TCCCTGAGGAGCCCTTTGAGCCTGTT_rno-mir-351-1	12.2916	0.154657	0.311155	0.619159	0.95629	OK	11.6334	12.9498
25_TACCCTGTAGAACCGAATTTGTGTGGT_rno-mir-10b	2.27035	-0.154914	0.312924	0.620562	NaN	Low	2.39213	2.14857
45_GTACAGTACTGTGATAACT_rno-mir-101a	4.18654	0.165349	0.334426	0.621006	NaN	Low	3.94689	4.42619
60_TCAGTGCATCACAGAACTTTGTA_rno-mir-148b	4.23777	-0.165081	0.334331	0.621472	NaN	Low	4.47996	3.99558
60_TACCACAGGGTAGAACCACGGACT_rno-mir-140	11.4799	0.148434	0.300679	0.621544	0.95629	OK	10.8899	12.07
56_ATTGCACGGTATCCATCTGTATT_rno-mir-363	0.753117	0.115213	0.234254	0.62284	NaN	Low	0.723062	0.783173
rno-miR-33-5p	0.703143	0.108135	0.220235	0.623429	NaN	Low	0.676803	0.729482
15_TCCCTGAGGAGCCCTTTGAGCCGG_rno-mir-351-1	2.3255	0.159017	0.324478	0.624084	NaN	Low	2.19747	2.45353
47_AAAAGCTGGGTTGAGAGGGCGATT_rno-mir-320	2.17337	0.15462	0.315896	0.624512	NaN	Low	2.05701	2.28972
15_TTCAAGTAATCCAGGATAG_rno-mir-26a	6.63293	0.16084	0.3305	0.626503	NaN	Low	6.26357	7.00228
25_TACCCTGTAGATACGAATTTGT_rno-mir-10b	1.97475	-0.154064	0.316795	0.62674	NaN	Low	2.08009	1.86941
rno-miR-6319	0.390606	-0.0916268	0.1886	0.627091	NaN	Low	0.403005	0.378206
rno-miR-31a-5p	15.3233	0.132	0.271861	0.627291	0.95629	OK	14.6228	16.0238
51_TGAATTGCAGTACTCCAACATTC_rno-mir-3068	3.23692	-0.158661	0.326905	0.627433	NaN	Low	3.41473	3.05911
15_TAGGTAGTTTCCTGTTGTTGGGA_rno-mir-196b-1	18.7758	0.124086	0.256438	0.628467	0.95629	OK	17.9689	19.5828
rno-miR-582-5p	0.744207	0.113196	0.234202	0.628863	NaN	Low	0.715026	0.773388
rno-miR-872-3p	28.4806	0.128459	0.266664	0.630002	0.95629	OK	27.2135	29.7477
rno-miR-129-5p	0.408237	-0.091361	0.189864	0.630381	NaN	Low	0.421158	0.395315
rno-miR-30b-3p	3.93238	0.160792	0.335203	0.631451	NaN	Low	3.71347	4.1513
15_TCCCTGAGGAGCCCTTTGAGCCTG_rno-mir-351-2	137.5	0.0992458	0.20691	0.631471	0.95629	OK	132.772	142.227
51_TATTGCACTCGTCCCGGCCTCCA_rno-mir-92b	2.33823	0.154318	0.323519	0.633364	NaN	Low	2.21329	2.46316
17_GTAAACATCCTTGACTGGAAGCTGT_rno-mir-30e	3.86142	0.158097	0.332443	0.634387	NaN	Low	3.65006	4.07278
45_CACAGCTCCCATCTCAGAACA_rno-mir-674	3.01659	0.150932	0.318113	0.635171	NaN	Low	2.85894	3.17424
rno-miR-136-3p	9.20675	0.158898	0.335434	0.635708	NaN	Low	8.70025	9.71325
rno-miR-298-5p	178.597	0.106623	0.225574	0.636445	0.95629	OK	172.001	185.194
rno-miR-148b-3p	16.0779	0.126151	0.267312	0.636981	0.95629	OK	15.3754	16.7803
15_TAAAGTGCTTATAGTGCAGGTAGT_rno-mir-20a	14.3683	-0.137845	0.292736	0.637722	0.95629	OK	15.0542	13.6824
rno-miR-329-5p	0.399695	-0.0889245	0.189285	0.638503	NaN	Low	0.41201	0.387381
10_CTCGGGGATCATCATGTCACG_rno-mir-542-2	2.34573	0.150405	0.322539	0.640989	NaN	Low	2.22357	2.4679
51_CCGCACTGTGGGTACTTGCT_rno-mir-106b	6.62695	0.154839	0.332342	0.641286	NaN	Low	6.27167	6.98223
57_AACTAGACTGTGAGCTTCTAG_rno-mir-708	5.11607	-0.155067	0.332963	0.641417	NaN	Low	5.39076	4.84139
rno-miR-143-3p	260.39	-0.0626631	0.134815	0.642069	0.95629	OK	266.044	254.736
52_TCAGTGCATGACAGAACTTGGG_rno-mir-152	5.20425	0.154959	0.334945	0.643623	NaN	Low	4.92503	5.48348
14_AACATTCAACGCTGTCGGTGAGTT_rno-mir-181a-1	203.451	0.0664453	0.143698	0.643799	0.95629	OK	198.767	208.135
35_AACATTCATTGCTGTCGGTGGGA_rno-mir-181b-1	6.11014	0.152004	0.328906	0.643973	NaN	Low	5.78855	6.43173
25_TACCCTGTAGAACCGAATTTGTGG_rno-mir-10b	166.648	0.101547	0.220981	0.645857	0.95629	OK	160.786	172.511
rno-miR-127-5p	0.340631	-0.08495	0.18488	0.645885	NaN	Low	0.350656	0.330605
52_TCAGTGCATGACAGAACTTGGTA_rno-mir-152	3.84363	0.153974	0.335526	0.646303	NaN	Low	3.63871	4.04854
46_TACAGTACTGTGATAACTGAAA_rno-mir-101a	1.55012	-0.131568	0.287307	0.646999	NaN	Low	1.62075	1.47949
rno-miR-3559-3p	1.48132	-0.138231	0.302073	0.647235	NaN	Low	1.55223	1.41041
rno-miR-486	483.243	0.101221	0.221278	0.647356	0.95629	OK	466.298	500.189
19_TAGCAGCACATCATGGTTTAC_rno-mir-15b	5.2225	0.152614	0.334783	0.648492	NaN	Low	4.94652	5.49847
24_TAGGTAGTTTCATGTTGTTGGGA_rno-mir-196a	29.5421	-0.103881	0.227928	0.64856	0.95629	OK	30.6052	28.4789
51_AGTGCAATGATGAAAGGGCATA_rno-mir-130b	1.94685	-0.145852	0.321244	0.649813	NaN	Low	2.04517	1.84852
rno-miR-19a-5p	0.353705	0.0841166	0.185627	0.650442	NaN	Low	0.343396	0.364013
17_TAGCTTATCAGACTGATGTTGACT_rno-mir-21	278.481	-0.0748601	0.165495	0.651024	0.95629	OK	285.705	271.258
rno-miR-483-5p	2.57393	-0.148661	0.329448	0.651815	NaN	Low	2.70643	2.44144
50_AATGGCGCCACTAGGGTTGTGA_rno-mir-652	5.27737	-0.15056	0.333659	0.651817	NaN	Low	5.5525	5.00225
59_TGAGATGAAGCACTGTAGCTCTT_rno-mir-143	112.415	0.0893377	0.19818	0.65214	0.95629	OK	108.935	115.894
15_TCCCTGAGGAGCCCTTTGAGCCTG_rno-mir-351-1	149.507	0.0868139	0.193181	0.653148	0.95629	OK	145.01	154.004
16_TGTAAACATCCTTGACTGGA_rno-mir-30e	6.55854	0.144515	0.321721	0.653293	NaN	Low	6.23033	6.88675
rno-miR-497-5p	3.75695	-0.149346	0.333117	0.653916	NaN	Low	3.95123	3.56266
rno-miR-431	0.930364	0.111898	0.250066	0.654532	NaN	Low	0.894302	0.966427
8_CATTATTACTTTTGGTACG_rno-mir-126a	3.46299	-0.146487	0.327529	0.654695	NaN	Low	3.63865	3.28733
58_CAAAACATGAAGCGCTGCAACA_rno-mir-322-2	2.57554	0.145875	0.328486	0.656982	NaN	Low	2.44544	2.70564
14_AACATTCATTGCTGTCGGTGGGTTAA_rno-mir-181b-2	1.66706	-0.130122	0.293077	0.657054	NaN	Low	1.74219	1.59193
23_AACATTCAACCTGTCGGTGAGTTTG_rno-mir-181c	1.94195	-0.143418	0.323206	0.657233	NaN	Low	2.03839	1.8455
rno-miR-204-5p	21.0555	0.119351	0.269961	0.658414	0.95629	OK	20.1851	21.926
rno-miR-1839-3p	0.349631	-0.0820271	0.185649	0.658605	NaN	Low	0.359568	0.339694
rno-miR-99b-3p	3.94612	-0.147536	0.335368	0.659993	NaN	Low	4.14772	3.74452
10_CTCGGGGATCATCATGTCACG_rno-mir-542-3	1.73525	0.122119	0.278621	0.661171	NaN	Low	1.66186	1.80865
rno-miR-218a-1-3p	0.367262	-0.0818633	0.18706	0.661654	NaN	Low	0.377679	0.356845
54_TATTGCACTTGTCCCGGCCTGATT_rno-mir-92a-2	1.48872	0.134959	0.308973	0.662257	NaN	Low	1.41914	1.5583
60_AAACATGAAGCGCTGCAACACT_rno-mir-322-1	45.0062	0.0823777	0.188604	0.662273	0.95629	OK	43.7216	46.2908
rno-miR-493-5p	0.362246	0.0811976	0.18633	0.663001	NaN	Low	0.352055	0.372437
60_TACAGTACTGTGATAGCTGA_rno-mir-101b	2.63512	-0.141211	0.324217	0.663166	NaN	Low	2.76398	2.50626
10_AATGACACGATCACTCCCGTTGAG_rno-mir-425	4.86375	-0.144793	0.334249	0.664877	NaN	Low	5.10761	4.61988
35_AACATTCATTGCTGTCGGTGGGTTGAACT_rno-mir-181b-1	2.47594	0.135352	0.312948	0.665374	NaN	Low	2.35988	2.592
60_TACCACAGGGTAGAACCACGGAA_rno-mir-140	2.29533	-0.140388	0.324791	0.665567	NaN	Low	2.40692	2.18374
47_GCAGTCCACGGGCATATACACC_rno-mir-455	0.941671	-0.107811	0.250567	0.667	NaN	Low	0.976839	0.906502
rno-miR-1843a-5p	1.43707	0.13073	0.30414	0.667315	NaN	Low	1.37201	1.50214
32_TCCTTCATTCCACCGGAGTCTG_rno-mir-205	16.4098	0.142882	0.332493	0.667393	0.95629	OK	15.5979	17.2218
rno-miR-219a-1-3p	0.6322	-0.102104	0.238226	0.668212	NaN	Low	0.654562	0.609837
55_AATTGCACGGTATCCATCTGTAA_rno-mir-363	4.49525	0.143451	0.33545	0.668915	NaN	Low	4.27195	4.71856
6_TGAGGTAGTAGTTTGTGCTGTTT_rno-let-7g	26.6537	-0.116644	0.273025	0.669214	0.95629	OK	27.7306	25.5768
rno-miR-3068-3p	0.358721	-0.0793734	0.186405	0.670245	NaN	Low	0.368586	0.348855
26_ACCCTGTAGAACCGAATT_rno-mir-10b	7.65942	0.140334	0.32968	0.670351	NaN	Low	7.28719	8.03165
rno-miR-500-3p	1.40083	0.125711	0.29702	0.672121	NaN	Low	1.33983	1.46182
rno-miR-130a-5p	0.360658	-0.0788511	0.186571	0.672563	NaN	Low	0.370511	0.350804
10_TGAGGGGCAGAGAGCGAGACTT_rno-mir-423	4.0799	-0.141745	0.335534	0.672699	NaN	Low	4.28017	3.87964
23_CTGACCTATGAATTGACAGCCAAA_rno-mir-192	1.95346	-0.122779	0.291567	0.673681	NaN	Low	2.03653	1.87038
rno-miR-21-3p	0.362794	0.0701916	0.166736	0.673774	NaN	Low	0.353971	0.371618
15_TGCTGACCCCTAGTCCAGTGCT_rno-mir-345	7.00013	0.137553	0.328481	0.675395	NaN	Low	6.66667	7.33359
54_CAGTGCAATGTTAAAAGGGC_rno-mir-130a	61.1085	-0.0763433	0.183022	0.676585	0.95629	OK	62.7249	59.492
50_CAGTGCAATGATGAAAGGGC_rno-mir-130b	7.02998	0.134634	0.323692	0.677459	NaN	Low	6.70219	7.35776
rno-miR-340-3p	3.27661	-0.139039	0.334488	0.677647	NaN	Low	3.43438	3.11885
22_CAGCAGCAATTCATGTTTTGG_rno-mir-322-1	1.36963	0.11448	0.275657	0.677923	NaN	Low	1.31532	1.42395
13_CAGGTTCTGTGATACACTCCGACT_rno-mir-152	1.22329	0.118682	0.28647	0.67866	NaN	Low	1.17301	1.27358
54_TATTGCACTTGTCCCGGCCTGAAT_rno-mir-92a-2	6.80733	0.134453	0.326065	0.680082	NaN	Low	6.49035	7.12431
rno-miR-434-5p	0.344156	0.0762334	0.184935	0.68018	NaN	Low	0.335065	0.353246
53_CACTAGATTGTGAGCTCCTGG_rno-mir-28	14.1121	0.112424	0.27442	0.682042	0.95629	OK	13.5625	14.6616
59_TGAGATGAAGCACTGTAGCT_rno-mir-143	1381.27	0.0476393	0.116408	0.68236	0.95629	OK	1358.46	1404.07
10_AAGGTTACTTGTTAGTTCAGGA_rno-mir-872	10.9653	-0.124917	0.305947	0.683055	0.95629	OK	11.4398	10.4909
61_AACCATCGACCGTTGAGTGGAC_rno-mir-181c	6.20726	0.13363	0.327817	0.683541	NaN	Low	5.91999	6.49453
24_TAGGTAGTTTCATGTTGTTGGGAA_rno-mir-196a	2.14608	-0.131941	0.323972	0.683817	NaN	Low	2.24414	2.04801
21_TACCCTGTAGAACCGAATTCGT_rno-mir-10a	17.5854	0.123224	0.302921	0.684167	0.95629	OK	16.8349	18.3359
47_TATTGCACTTGTCCCGGCCTGTTAG_rno-mir-92a-1	2.79319	-0.134622	0.33141	0.684588	NaN	Low	2.92342	2.66297
60_TTCACAGTGGCTAAGTTCTGCT_rno-mir-27b	225.213	-0.0592463	0.147032	0.686987	0.95629	OK	229.837	220.589
25_TACCCTGTAGAACCGAATT_rno-mir-10b	31.8692	0.1025	0.254386	0.686998	0.95629	OK	30.7375	33.0008
55_ATTCCTGGAAATACTGTTCTT_rno-mir-145	4.09494	-0.134487	0.335085	0.688162	NaN	Low	4.28566	3.90421
rno-miR-30d-3p	17.6663	0.113471	0.28318	0.688638	0.95629	OK	16.9719	18.3607
46_TACAGTACTGTGATAGCTGAAGT_rno-mir-101a	2.26891	0.124143	0.310275	0.689078	NaN	Low	2.17135	2.36647
rno-miR-325-3p	0.351571	0.0739408	0.185561	0.690282	NaN	Low	0.342564	0.360579
rno-miR-17-2-3p	0.351571	0.0739408	0.185561	0.690282	NaN	Low	0.342564	0.360579
70_CAGTAGTCTGCACATTGGTTAA_rno-mir-199a	2.494	-0.126811	0.319646	0.691571	NaN	Low	2.60354	2.38446
54_CAGTGCAATGTTAAAAGGGCA_rno-mir-130a	67.0701	-0.0702565	0.177096	0.691579	0.95629	OK	68.7028	65.4373
rno-miR-99a-5p	51.8595	0.0880219	0.221915	0.691628	0.95629	OK	50.2779	53.441
12_CAGAGGAGGGCTGTTCTTCCC_rno-mir-298	3.58159	0.131467	0.33412	0.69397	NaN	Low	3.41851	3.74466
rno-miR-335	38.3809	-0.0788681	0.200999	0.694777	0.95629	OK	39.4298	37.3321
53_CAGCATTGTACAGGGCTATGA_rno-mir-103-1	2.77444	-0.126885	0.324265	0.695576	NaN	Low	2.89637	2.65251
48_TGTGACAGATTGATAACTGAAAG_rno-mir-542-2	8.07094	-0.128007	0.327136	0.695579	NaN	Low	8.42877	7.71312
24_TAGGTAGTTTCCTGTTGTTGGA_rno-mir-196a	1.27572	0.102596	0.26335	0.696848	NaN	Low	1.23038	1.32106
46_AGCTCGGTCTGAGGCCCCTCAGTA_rno-mir-423	8.83404	-0.118462	0.305549	0.698235	NaN	Low	9.19652	8.47155
15_TCTTTGGTTATCTAGCTGTATG_rno-mir-9a-3	15.737	0.112665	0.292316	0.699925	0.95629	OK	15.1228	16.3511
9_ATAGTAGACCGTATAGCGTAC_rno-mir-411	1.01326	0.0934341	0.242833	0.700411	NaN	Low	0.980461	1.04606
rno-miR-125a-5p	551.773	0.062803	0.164513	0.702646	0.95629	OK	539.765	563.781
11_TGTAAACATCCCCGACTGGA_rno-mir-30d	48.6685	0.0810108	0.212997	0.703695	0.95629	OK	47.3024	50.0345
10_AAGGAGCTTACAATCTAGCTGG_rno-mir-708	4.99822	-0.127394	0.335329	0.704014	NaN	Low	5.21876	4.77769
32_TTCCCTTTGTCATCCTATGCCTG_rno-mir-204	14.5836	-0.113266	0.29913	0.704947	0.95629	OK	15.1558	14.0114
10_AAGGAGCTTACAATCTAGCTGGGA_rno-mir-708	3.52192	0.126335	0.334057	0.705293	NaN	Low	3.36782	3.67603
56_CAACTAGACTGTGAGCTTCT_rno-mir-708	3.41543	-0.126405	0.335473	0.706325	NaN	Low	3.56496	3.2659
6_CACCCGTAGAACCGACCTTGCGAGA_rno-mir-99b	1.89242	0.120417	0.320004	0.706695	NaN	Low	1.81349	1.97135
35_AACATTCATTGCTGTCGGTGGGTTAT_rno-mir-181b-1	1.95855	0.120478	0.321745	0.708069	NaN	Low	1.87682	2.04028
69_TACAGCAGGCACAGACAGGCAGT_rno-mir-214	21.9169	-0.10147	0.271145	0.708234	0.95629	OK	22.6873	21.1465
62_CCACAGGGTAGAACCACGGACT_rno-mir-140	7.87467	-0.122288	0.327312	0.708693	NaN	Low	8.20822	7.54113
14_TCTGGCTCCGTGTCTTCACTCCCT_rno-mir-149	5.3548	0.122728	0.329953	0.709925	NaN	Low	5.12717	5.58242
5_TGAGGTAGTAGTTTGTGCTGT_rno-let-7i	50.3425	-0.0788593	0.212761	0.7109	0.95629	OK	51.718	48.9669
rno-miR-193a-3p	5.77605	-0.122052	0.330437	0.711856	NaN	Low	6.02023	5.53187
69_ACAGTAGTCTGCACATTGGTTATA_rno-mir-199a	1.78795	0.104671	0.284207	0.712657	NaN	Low	1.72312	1.85278
14_TGAGGTAGGAGGTTGTATAGTTG_rno-let-7e	10.1746	-0.110105	0.299047	0.712735	0.95629	OK	10.5627	9.78657
16_TGTAAACATCCTTGACTGGAAGCT_rno-mir-30e	2044.98	0.0523385	0.142206	0.712839	0.95629	OK	2007.89	2082.07
23_CTGACCTATGAATTGACAGCCA_rno-mir-192	52.5238	-0.0790175	0.214908	0.713111	0.95629	OK	53.9619	51.0858
45_TCAGGCTCAGTCCCCTCCCGATT_rno-mir-484	2.41223	-0.120952	0.329117	0.713242	NaN	Low	2.51329	2.31117
rno-miR-363-3p	17.2396	-0.107801	0.293583	0.713477	0.95629	OK	17.8834	16.5958
56_ATTGCACGGTATCCATCTGTAA_rno-mir-363	1.50093	0.111184	0.304148	0.714694	NaN	Low	1.44312	1.55874
60_AAACATGAAGCGCTGCAACAC_rno-mir-322-1	9.84126	-0.11063	0.303685	0.715641	NaN	Low	10.2184	9.46412
55_ACAAGTCAGGCTCTTGGGACC_rno-mir-125b-2	5.74401	0.11907	0.327357	0.716059	NaN	Low	5.50711	5.98091
24_TTGTGCTTGATCTAACCATGTGG_rno-mir-218a-2	1.44517	0.0996306	0.273974	0.716119	NaN	Low	1.39529	1.49505
rno-miR-374-5p	3.56241	0.121764	0.335534	0.716682	NaN	Low	3.41216	3.71265
24_GTGCCTACTGAGCTGAAACAG_rno-mir-24-2	3.03352	0.120286	0.331505	0.716717	NaN	Low	2.90713	3.15991
15_TCAAGAGCAATAACGAAAAATG_rno-mir-335	27.0666	-0.0865647	0.239166	0.717394	0.95629	OK	27.8783	26.2548
rno-miR-107-3p	14.1841	-0.106006	0.294169	0.718579	0.95629	OK	14.705	13.6632
rno-miR-196b-5p	120.756	0.067141	0.186395	0.718691	0.95629	OK	117.947	123.566
47_CTGGCCCTCTCTGCCCTTCCGA_rno-mir-328a	0.333674	-0.0591003	0.164549	0.719471	NaN	Low	0.340508	0.326841
rno-miR-93-3p	3.95339	0.119914	0.334341	0.719852	NaN	Low	3.78919	4.1176
22_ACCCTGTAGATCCGAATTTGTGG_rno-mir-10a	199.855	-0.0843744	0.23555	0.720193	0.95629	OK	205.697	194.013
rno-miR-181a-5p	3708.47	0.0399124	0.111761	0.721	0.95629	OK	3657.17	3759.76
rno-miR-185-5p	0.617812	0.0807818	0.226765	0.721664	NaN	Low	0.600519	0.635104
56_TAATACTGCCTGGTAATGATGACA_rno-mir-200b	11.9643	-0.103496	0.290912	0.722016	0.95629	OK	12.3933	11.5354
14_TGTAACAGCAACTCCATGTGG_rno-mir-194-1	0.643423	-0.0808676	0.227863	0.722667	NaN	Low	0.661451	0.625395
rno-miR-487b-3p	0.865711	-0.0913655	0.257853	0.723091	NaN	Low	0.893115	0.838308
60_TCTCACACAGAAATCGCACCCGTCA_rno-mir-342	5.11357	0.118254	0.334115	0.723391	NaN	Low	4.90412	5.32303
rno-miR-339-3p	0.403573	0.0669944	0.189542	0.723748	NaN	Low	0.394204	0.412941
rno-miR-29c-3p	1.87155	0.107378	0.30414	0.724048	NaN	Low	1.80193	1.94117
57_TAACACTGTCTGGTAAAGATGGC_rno-mir-141	5.13185	-0.116888	0.331843	0.724658	NaN	Low	5.33963	4.92407
50_AACTGGCCCACAAAGTCCCGCT_rno-mir-193b	3.92366	-0.117716	0.335177	0.725435	NaN	Low	4.08364	3.76367
68_TACAGTAGTCTGCACATTGGTTT_rno-mir-199a	2.20124	0.113767	0.324983	0.726285	NaN	Low	2.11449	2.28798
rno-miR-1306-5p	0.608722	0.0785697	0.226519	0.728698	NaN	Low	0.59215	0.625293
14_TGAGGTAGGAGGTTGTATAGT_rno-let-7e	29.3873	-0.076614	0.221548	0.729484	0.95629	OK	30.1675	28.6072
16_TGAGGTAGTAGGTTGTATAG_rno-let-7a-2	3.10516	0.115052	0.333117	0.729808	NaN	Low	2.98141	3.2289
55_TTCACAGTGGCTAAGTTCTGT_rno-mir-27a	0.887413	-0.093534	0.271739	0.730692	NaN	Low	0.91617	0.858656
62_ACCATCGACCGTTGAGTGGACT_rno-mir-181c	17.1114	-0.100785	0.292917	0.730792	0.95629	OK	17.7088	16.5139
13_TGAGGTAGTAGGTTGTATGGT_rno-let-7c-2	19.2399	-0.0891961	0.259958	0.731511	0.95629	OK	19.8345	18.6454
15_TGAGGTAGTAAGTTGTATTGT_rno-mir-98	15.5775	-0.0959588	0.28035	0.732138	0.95629	OK	16.0954	15.0596
47_TATTGCACTTGTCCCGGCCTGTTAT_rno-mir-92a-1	45.444	-0.0740463	0.216741	0.732625	0.95629	OK	46.61	44.2781
41_ACTGGACTTGGAGTCAGAAG_rno-mir-378a	16.0433	0.0976976	0.287451	0.73395	0.95629	OK	15.5003	16.5863
16_TGAGAACTGAATTCCATGGGTTAA_rno-mir-146a	7.45913	0.106501	0.313454	0.734034	NaN	Low	7.18394	7.73433
21_TACCCTGTAGAACCGAATTTGG_rno-mir-10a	9.01502	-0.112412	0.331931	0.734865	NaN	Low	9.36606	8.66398
rno-miR-324-5p	7.37097	0.109092	0.326476	0.738266	NaN	Low	7.09242	7.64952
14_CAAAGTGCTGTTCGTGCAGGTAGT_rno-mir-93	47.51	0.0644224	0.194438	0.740398	0.95629	OK	46.4494	48.5706
rno-miR-106b-3p	1.10898	-0.0933452	0.282004	0.74064	NaN	Low	1.14484	1.07312
10_GGCAGAGGAGGGCTGTTCT_rno-mir-298	2.06497	0.103477	0.312727	0.740731	NaN	Low	1.99095	2.139
51_CATTGCACTTGTCTCGGTCTG_rno-mir-25	35.8284	0.0797513	0.243235	0.743004	0.95629	OK	34.8383	36.8184
60_TACAGTACTGTGATAGCTGAAT_rno-mir-101b	1.74503	0.100288	0.306091	0.743182	NaN	Low	1.6844	1.80566
rno-miR-192-5p	660.015	-0.0348157	0.106459	0.743642	0.95629	OK	667.979	652.052
rno-miR-15b-3p	0.572279	0.0734486	0.225461	0.744598	NaN	Low	0.557714	0.586843
12_AACCCGTAGATCCGATCTTG_rno-mir-99a	4.19293	0.109024	0.334801	0.744698	NaN	Low	4.03458	4.35128
45_GTACAGTACTGTGATAACTGA_rno-mir-101a	16.139	0.0857534	0.263529	0.744875	0.95629	OK	15.6595	16.6185
50_AATGGCGCCACTAGGGTTGTGG_rno-mir-652	1.19548	0.0855859	0.264463	0.746225	NaN	Low	1.16003	1.23093
rno-miR-191a-3p	0.58982	0.072969	0.225986	0.746778	NaN	Low	0.574907	0.604733
21_TACCCTGTAGATCCGAATT_rno-mir-10a	26.2451	-0.0791123	0.245262	0.747027	0.95629	OK	26.9645	25.5257
rno-miR-30a-5p	91.9851	-0.0666333	0.207188	0.747749	0.95629	OK	94.109	89.8613
70_CAGTAGTCTGCACATTGGTTA_rno-mir-199a	11.642	-0.099341	0.309322	0.748092	0.95629	OK	12.0426	11.2413
49_TACCGCACTGTGGGTACTTGCT_rno-mir-106b	2.26396	-0.098029	0.305361	0.74819	NaN	Low	2.34084	2.18707
44_TTTGTTCGTTCGGCTCGCGTGG_rno-mir-375	3.5348	0.107413	0.334817	0.748354	NaN	Low	3.40327	3.66633
6_TGAGGTAGTAGGTTGTGTGG_rno-let-7b	4.03818	0.1072	0.334738	0.748779	NaN	Low	3.88822	4.18814
rno-miR-328a-3p	7.78646	0.0994126	0.312018	0.750021	NaN	Low	7.5183	8.05463
50_CAGTGCAATGATGAAAGGGCATA_rno-mir-130b	41.8196	0.0746266	0.234665	0.750475	0.95629	OK	40.7383	42.901
rno-miR-151-3p	441.964	0.0614274	0.193169	0.750486	0.95629	OK	432.556	451.372
45_AAGCTCGGTCTGAGGCCCCTCAGT_rno-mir-423	9.99694	-0.0949157	0.29854	0.750536	NaN	Low	10.3257	9.6682
47_TATTGCACTTGTCCCGGCCTGT_rno-mir-92a-1	1872.5	0.0521848	0.164463	0.751013	0.95629	OK	1838.64	1906.36
16_TAAGGTGCATCTAGTGCAGATA_rno-mir-18a	4.23233	-0.106144	0.335389	0.751637	NaN	Low	4.38795	4.07671
rno-miR-296-3p	1.80408	0.0990426	0.313304	0.751909	NaN	Low	1.74218	1.86598
rno-miR-540-3p	2.18129	0.101078	0.320071	0.752155	NaN	Low	2.10491	2.25768
25_TACCCTGTAGATCGGAATTTGT_rno-mir-10b	1.70989	-0.0921108	0.291838	0.752289	NaN	Low	1.76446	1.65533
rno-miR-34b-5p	0.606322	-0.0712227	0.22682	0.753517	NaN	Low	0.621286	0.591359
rno-miR-3099	0.419726	0.0530594	0.170627	0.755826	NaN	Low	0.412008	0.427443
10_AACATTCATTGTTGTCGGTGGGTTAT_rno-mir-181d	2.11089	0.100191	0.322286	0.755895	NaN	Low	2.03762	2.18416
54_TATTGCACTTGTCCCGGCCTGTAG_rno-mir-92a-2	77.8944	0.0627732	0.202044	0.756036	0.959487	OK	76.2001	79.5888
43_TGGCTCAGTTCAGCAGGAACA_rno-mir-24-1	3.77589	0.102355	0.3348	0.759819	NaN	Low	3.64201	3.90978
11_AGGTAGTTTCGTGTTGTTGGGC_rno-mir-196c	3.35774	-0.0983528	0.322395	0.760314	NaN	Low	3.47215	3.24333
rno-miR-674-3p	2.37953	-0.0982395	0.322767	0.760849	NaN	Low	2.46052	2.29855
rno-miR-210-5p	2.68534	0.100956	0.331873	0.760975	NaN	Low	2.59143	2.77926
47_AAAAGCTGGGTTGAGAGGGCGAA_rno-mir-320	7.3767	0.0974147	0.321361	0.761789	NaN	Low	7.12775	7.62566
14_TGTAACAGCAACTCCATGTGG_rno-mir-194-2	0.627732	0.0721038	0.23807	0.761991	NaN	Low	0.612049	0.643415
rno-miR-3559-5p	4.76385	-0.101443	0.335431	0.762329	NaN	Low	4.93126	4.59643
rno-miR-598-3p	0.588235	0.0683373	0.225972	0.762335	NaN	Low	0.574306	0.602165
9_ATATAATACAACCTGCTAAGT_rno-mir-374	6.20187	0.0998434	0.330352	0.762474	NaN	Low	5.98735	6.41638
13_CAAAGTGCTTACAGTGCAGGTAGA_rno-mir-17-1	2.14521	-0.0977942	0.323646	0.762527	NaN	Low	2.21789	2.07253
51_AGCAGCATTGTACAGGGCTATCT_rno-mir-103-2	3.61743	0.100926	0.335216	0.763355	NaN	Low	3.49095	3.74391
28_CCTGTAGAACCGAATTTGTG_rno-mir-10b	2.68439	0.0929487	0.310214	0.764461	NaN	Low	2.59794	2.77083
30_CCCAGTGTTCAGACTACCTGTT_rno-mir-199a	7.47026	0.0963485	0.32612	0.767659	NaN	Low	7.22091	7.71962
45_CACAGCTCCCATCTCAGAAC_rno-mir-674	4.053	-0.0986442	0.335537	0.768766	NaN	Low	4.19151	3.91449
34_TTTGGCAATGGTAGAACTCACACCGA_rno-mir-182	39.1232	0.0745006	0.254952	0.770123	0.966318	OK	38.1133	40.1331
13_AAGGGATTCTGATGTTGGTCACACTCT_rno-mir-541	2.31903	-0.0919723	0.315367	0.770565	NaN	Low	2.39292	2.24513
5_TGTAAACATCCTCGACTGGA_rno-mir-30a	453.014	0.0493508	0.169538	0.770982	0.966318	OK	445.267	460.762
rno-miR-503-3p	4.66448	-0.0973918	0.335233	0.771419	NaN	Low	4.82187	4.5071
22_ACCCTGTAGATCCGAATT_rno-mir-10a	4.85024	0.0966335	0.334735	0.772821	NaN	Low	4.68786	5.01261
70_CAGTAGTCTGCACATTGGT_rno-mir-199a	2.41435	0.0937763	0.325143	0.773028	NaN	Low	2.33591	2.49279
46_CGTACCGTGAGTAATAATG_rno-mir-126a	2.51345	-0.0902873	0.31501	0.774405	NaN	Low	2.59207	2.43482
14_AACATTCAACGCTGTCGGT_rno-mir-181a-1	5.15676	0.0947854	0.330916	0.774546	NaN	Low	4.98742	5.3261
16_TGTAAACATCCTCGACTGGAAGA_rno-mir-30e	11.2422	-0.0818135	0.2865	0.775213	0.966318	OK	11.5609	10.9235
rno-miR-499-5p	1.06888	-0.0759603	0.266253	0.775419	NaN	Low	1.09701	1.04074
3_TCCTGTACTGAGCTGCCCCGA_rno-mir-486	206.2	0.0630147	0.222726	0.777234	0.966318	OK	201.697	210.702
51_TATTGCACTCGTCCCGGCCTC_rno-mir-92b	3.1856	-0.0939604	0.334699	0.778917	NaN	Low	3.2893	3.0819
rno-miR-27a-5p	1.25437	0.0721688	0.257343	0.779141	NaN	Low	1.223	1.28573
45_TCGTACCGTGAGTAATAATG_rno-mir-126a	5.08491	-0.09287	0.332301	0.77988	NaN	Low	5.24852	4.9213
rno-miR-221-3p	19.4735	0.0782182	0.280747	0.780546	0.966318	OK	18.9458	20.0013
35_AACATTCATTGCTGTCGGTGGGTT_rno-mir-181b-1	97.748	0.0446119	0.160256	0.780721	0.966318	OK	96.2368	99.2592
rno-miR-142-5p	18.7818	-0.0788584	0.287968	0.784204	0.966318	OK	19.295	18.2686
rno-miR-19a-3p	10.0309	-0.0851433	0.311673	0.784714	0.966318	OK	10.3268	9.73495
23_CTGACCTATGAATTGACAGCCAGT_rno-mir-192	3.39873	-0.0911186	0.334901	0.785563	NaN	Low	3.50603	3.29144
45_TCAGGCTCAGTCCCCTCCCGA_rno-mir-484	11.0117	-0.0790017	0.29128	0.78622	0.966318	OK	11.3131	10.7103
14_AACATTCATTGCTGTCGGTGGGTT_rno-mir-181b-2	93.9148	0.0524139	0.19577	0.788906	0.966318	OK	92.209	95.6206
48_TGTGACAGATTGATAACTGA_rno-mir-542-3	2.02266	-0.0805861	0.301737	0.789412	NaN	Low	2.07913	1.96618
24_TGACCTATGAATTGACAGCCAGA_rno-mir-192	1.36578	-0.0784505	0.298088	0.792413	NaN	Low	1.4029	1.32865
73_CTATACAACTTACTACTTTCCT_rno-mir-98	3.34307	0.0875178	0.332659	0.792485	NaN	Low	3.2417	3.44443
44_CTCGTACCGTGAGTAATAATGCG_rno-mir-126a	17.2879	0.0707015	0.272532	0.795308	0.966318	OK	16.8644	17.7114
rno-miR-101a-3p	6.32374	-0.0859666	0.331795	0.795562	NaN	Low	6.5121	6.13539
10_AACATTCATTGTTGTCGGTGGGTT_rno-mir-181d	99.2723	0.0400436	0.155456	0.796725	0.966318	OK	97.8947	100.65
5_TGTAAACATCCTCGACTGGAA_rno-mir-30a	85.9947	-0.0495513	0.193029	0.797408	0.966318	OK	87.4713	84.518
15_TCCCTGAGGAGCCCTTTGAGCCTGAA_rno-mir-351-2	11.527	0.0745515	0.291657	0.798249	0.966318	OK	11.2292	11.8247
13_CAAAGTGCTTACAGTGCAGGT_rno-mir-17-1	2.42779	0.0817051	0.321143	0.799171	NaN	Low	2.35907	2.49652
12_ACTCTTTCCCTGTTGCACTAC_rno-mir-130b	4.21156	-0.0845345	0.334992	0.800772	NaN	Low	4.33491	4.08821
rno-miR-30e-5p	9.72861	-0.0787047	0.312701	0.801278	NaN	Low	9.99391	9.46331
rno-miR-322-3p	2.67252	0.0808038	0.321757	0.801711	NaN	Low	2.5977	2.74735
24_AAGTTCTGTTATACACTCAGGCT_rno-mir-148b	1.2606	-0.0726434	0.290355	0.802442	NaN	Low	1.29233	1.22887
rno-miR-301b-3p	25.3161	0.0587346	0.2365	0.803864	0.966318	OK	24.8008	25.8314
21_TACCCTGTAGAATCGAATTTGT_rno-mir-10a	0.89175	0.0638429	0.257888	0.804474	NaN	Low	0.872022	0.911477
rno-miR-125a-3p	3.1341	0.0821289	0.333997	0.805762	NaN	Low	3.04492	3.22329
60_TACAGTACTGTGATAGCTG_rno-mir-101b	2.04044	-0.0799952	0.325337	0.805772	NaN	Low	2.09699	1.98388
47_TCAACAGACATTAATTGGGCGC_rno-mir-421	2.82923	-0.0815954	0.333056	0.806464	NaN	Low	2.90921	2.74924
10_GGCAGAGGAGGGCTGTTCTTCCCTTT_rno-mir-298	1.77094	-0.0764942	0.312474	0.80661	NaN	Low	1.81788	1.724
10_TAGGTAGTTTCCTGTTGTTGGA_rno-mir-196c	2.81611	-0.0808173	0.332293	0.807842	NaN	Low	2.89497	2.73726
47_AGGGTTGGGTGGAGGCTCTCC_rno-mir-296	1.14298	-0.0655228	0.269749	0.808081	NaN	Low	1.16893	1.11703
rno-miR-20b-5p	1.30371	-0.0697909	0.288205	0.808658	NaN	Low	1.33524	1.27218
rno-miR-15b-5p	44.8034	-0.0645838	0.268683	0.810042	0.966318	OK	45.8061	43.8007
14_TCCCTGAGACCCTAACTTGTG_rno-mir-125b-1	10.6874	0.0735848	0.306331	0.810165	0.966318	OK	10.4149	10.9599
56_TAATACTGCCTGGTAATGATGA_rno-mir-200b	15.5889	-0.0651571	0.272304	0.810888	0.966318	OK	15.9408	15.2369
30_CCCAGTGTTCAGACTACCTGTTCA_rno-mir-199a	6.54548	0.0786728	0.329622	0.811357	NaN	Low	6.36706	6.7239
45_GTACAGTACTGTGATAGCTGAAT_rno-mir-101a	1.07727	0.0627507	0.26355	0.811805	NaN	Low	1.05385	1.1007
46_TAACCTGTTGAACAACTGAACCC_rno-mir-582	3.31342	-0.0796656	0.335157	0.812117	NaN	Low	3.40488	3.22196
44_CAGTGCAATGGTATTGTCAAAGCA_rno-mir-301b	2.26734	0.0764567	0.322669	0.812695	NaN	Low	2.20728	2.32741
51_CCGCACTGTGGGTACTTGCTG_rno-mir-106b	2.57274	-0.0778845	0.332416	0.814753	NaN	Low	2.64217	2.50331
rno-miR-186-5p	150.06	0.0446481	0.191418	0.815568	0.966318	OK	147.739	152.382
rno-miR-324-3p	2.6121	0.0739599	0.319016	0.816664	NaN	Low	2.54516	2.67904
25_TACCCTGTAGAACCGAAT_rno-mir-10b	3.64203	-0.0768564	0.332374	0.817132	NaN	Low	3.73902	3.54504
51_CATTGCACTTGTCTCGGTCT_rno-mir-25	56.8349	0.0437411	0.189739	0.817678	0.966318	OK	55.9734	57.6965
35_AACATTCATTGCTGTCGGTGG_rno-mir-181b-1	3.03031	-0.0767703	0.334853	0.818662	NaN	Low	3.11091	2.9497
9_GACCCTGGTCTGCACTCTGTC_rno-mir-504	5.87987	0.0755794	0.331312	0.819552	NaN	Low	5.72588	6.03385
11_TGTAAACATCCTCGACTGGAAA_rno-mir-30d	2.1413	-0.0719866	0.318067	0.820948	NaN	Low	2.19471	2.08789
61_ACCACAGGGTAGAACCACGGACA_rno-mir-140	7.44196	0.073301	0.326695	0.822468	NaN	Low	7.25294	7.63098
15_TCCCTGAGGAGCCCTTTGAGCCTTT_rno-mir-351-2	4.04513	-0.0749822	0.334977	0.82288	NaN	Low	4.15023	3.94003
rno-miR-146a-5p	68.5391	-0.0498705	0.224062	0.823867	0.966318	OK	69.7236	67.3546
15_TAGGTAGTTTCCTGTTGTTG_rno-mir-196b-2	1.14411	0.0617712	0.281827	0.826509	NaN	Low	1.11962	1.1686
14_ACTCCATTTGTTTTGATGATG_rno-mir-136	0.887327	0.0556011	0.254072	0.826775	NaN	Low	0.87023	0.904423
24_TAGGTAGTTTCATGTTGTTGG_rno-mir-196a	16.714	0.0576999	0.26457	0.82736	0.966318	OK	16.3798	17.0482
24_ATACCCTGTAGATCCGAATTTGA_rno-mir-10b	1.5803	-0.061907	0.285093	0.828094	NaN	Low	1.6142	1.5464
14_CAAAGTGCTGTTCGTGCAGGT_rno-mir-93	115.764	-0.0351794	0.163142	0.829271	0.966318	OK	117.176	114.353
rno-miR-29a-3p	1.14243	0.061871	0.287393	0.829546	NaN	Low	1.11794	1.16693
13_AAGGAGCTCACAGTCTATTG_rno-mir-28	6.31755	-0.0694423	0.322733	0.829635	NaN	Low	6.46957	6.16554
57_AATACTGCCTGGTAATGATGACT_rno-mir-200b	9.40438	0.0656621	0.306112	0.830154	NaN	Low	9.19041	9.61836
56_CAACTAGACTGTGAGCTTCTAGT_rno-mir-708	6.76707	0.0681095	0.319399	0.831138	NaN	Low	6.60736	6.92678
14_CAAAGTGCTGTTCGTGCAGGTAT_rno-mir-93	8.99657	0.0704097	0.332006	0.83205	NaN	Low	8.77707	9.21606
46_TAACCTGTTGAACAACTGAACC_rno-mir-582	3.26151	-0.0695133	0.332095	0.8342	NaN	Low	3.34007	3.18295
69_ACAGTAGTCTGCACATTGGTTAAC_rno-mir-199a	1.33503	0.0618619	0.298122	0.835615	NaN	Low	1.30641	1.36365
46_TACAGTACTGTGATAACTGAAG_rno-mir-101a	5.07907	0.0692958	0.334211	0.835743	NaN	Low	4.95711	5.20103
17_TTTTGCGATGTGTTCCTAAT_rno-mir-450a	1.3269	-0.0520171	0.25177	0.836318	NaN	Low	1.35082	1.30299
55_TTCACAGTGGCTAAGTTCC_rno-mir-27a	8.80058	-0.0644835	0.317743	0.83918	NaN	Low	8.99723	8.60394
51_TGAATTGCAGTACTCCAACAT_rno-mir-3068	3.6046	0.0671509	0.334093	0.840703	NaN	Low	3.52073	3.68848
52_TCAGTGCATGACAGAACTTGGGAA_rno-mir-152	1.76148	-0.0635417	0.316421	0.840844	NaN	Low	1.80027	1.7227
5_TGTAAACATCCCCGACTGGAAA_rno-mir-30a	2.08046	-0.063545	0.316927	0.841087	NaN	Low	2.12627	2.03465
44_CTCGTACCGTGAGTAATAATGC_rno-mir-126a	4.07911	-0.0670327	0.335155	0.841476	NaN	Low	4.17386	3.98436
rno-miR-676	3.35746	-0.066803	0.335134	0.842003	NaN	Low	3.43518	3.27974
12_TGAGGTAGTAGGTTGTATAG_rno-let-7a-1	2.59632	0.0650027	0.327003	0.842433	NaN	Low	2.53784	2.6548
rno-miR-17-1-3p	1.52056	0.0566668	0.285505	0.84267	NaN	Low	1.4907	1.55042
rno-miR-874-3p	1.57876	0.0614261	0.312261	0.844051	NaN	Low	1.54515	1.61236
51_AGCAGCATTGTACAGGGCTATCT_rno-mir-103-1	4.24057	-0.0654867	0.33489	0.844965	NaN	Low	4.33679	4.14434
rno-miR-484	15.1342	0.0529299	0.271652	0.845515	0.966318	OK	14.8566	15.4118
19_TTGAAACATTCTCTACTGAACC_rno-mir-653	2.22723	-0.0624864	0.32623	0.848102	NaN	Low	2.27546	2.17901
rno-miR-181c-3p	140.205	-0.0376614	0.196672	0.84814	0.966318	OK	142.035	138.375
6_CACCCGTAGAACCGACCTTGCGAA_rno-mir-99b	9.48332	0.0586304	0.306183	0.848143	NaN	Low	9.29065	9.67599
55_TTCACAGTGGCTAAGTTCCG_rno-mir-27a	12.3582	-0.0552646	0.289025	0.848361	0.966318	OK	12.5949	12.1216
17_TAGCTTATCAGACTGATGTTG_rno-mir-21	14.3686	0.0555253	0.293326	0.849861	0.966318	OK	14.0921	14.6451
rno-miR-34c-5p	47.6756	-0.0370991	0.196583	0.850313	0.966318	OK	48.2886	47.0627
53_CTGGGAGAAGGCTGTTTACTC_rno-mir-30c-2	4.10875	0.0628863	0.335315	0.851234	NaN	Low	4.01921	4.19828
21_TACCCTGTAGATCCGAATTTGTGG_rno-mir-10a	198.259	-0.0422872	0.225933	0.85153	0.966318	OK	201.165	195.354
57_ATCACATTGCCAGGGATTACCACT_rno-mir-23b	142.328	-0.0455252	0.244183	0.852101	0.966318	OK	144.573	140.082
rno-miR-10b-5p	1.73643	-0.0574982	0.312587	0.854058	NaN	Low	1.77103	1.70184
56_ATTGCACGGTATCCATCTGT_rno-mir-363	3.48773	0.0613237	0.335218	0.854848	NaN	Low	3.41362	3.56185
rno-miR-20a-5p	46.7023	-0.0374267	0.205979	0.855817	0.966318	OK	47.3081	46.0966
16_AAACCGTTACCATTACTGAGTTTAGT_rno-mir-451	8.44463	0.059083	0.325916	0.856145	NaN	Low	8.27173	8.61752
34_TTTGGCAATGGTAGAACTCACACC_rno-mir-182	356.366	0.0443032	0.244971	0.856484	0.966318	OK	350.895	361.838
60_AAACATGAAGCGCTGCAACAC_rno-mir-322-2	11.2028	0.0528703	0.292648	0.856633	0.966318	OK	10.9975	11.408
47_TTTCAGTCGGATGTTTGCAGCT_rno-mir-30a	7.56037	0.0597633	0.333638	0.857839	NaN	Low	7.4038	7.71694
52_TGAAATGTTTAGGACCACTAG_rno-mir-203a	3.02597	-0.0596641	0.334118	0.858274	NaN	Low	3.08853	2.96341
13_CCCATAAAGTAGAAAGCACTAC_rno-mir-142	12.3321	0.053681	0.302356	0.859082	0.966318	OK	12.1027	12.5615
16_TGTAAACATCCTTGACTGGAA_rno-mir-30e	4.055	0.0589143	0.335501	0.860608	NaN	Low	3.97222	4.13778
61_ACCACAGGGTAGAACCACGGACT_rno-mir-140	23.6708	-0.0409997	0.235823	0.861977	0.966318	OK	24.0071	23.3345
5_TGAGGTAGTAGTTTGTGC_rno-let-7i	7.49336	-0.0546729	0.319659	0.864196	NaN	Low	7.63532	7.35139
21_TACCCTGTAGAACCGAATTTTT_rno-mir-10a	2.01647	0.0542459	0.317576	0.864372	NaN	Low	1.97857	2.05438
16_TGAGGTAGTAGGTTGTATAGT_rno-let-7a-2	52.6915	-0.0360396	0.211109	0.864447	0.966318	OK	53.3496	52.0334
rno-miR-126a-3p	203.056	-0.0268156	0.15793	0.865173	0.966318	OK	204.943	201.169
61_TGTGCAAATCCATGCAAAACTG_rno-mir-19b-2	23.6743	0.042854	0.254427	0.866242	0.966318	OK	23.3227	24.0259
54_TATTGCACTTGTCCCGGCCTGTAGAA_rno-mir-92a-2	1.01833	0.0159559	0.0950112	0.866633	NaN	Low	1.0127	1.02396
47_TATTGCACTTGTCCCGGCCTGTAGT_rno-mir-92a-1	44.3701	-0.0333061	0.202008	0.869042	0.966318	OK	44.8822	43.8579
10_AACATTCATTGTTGTCGGTGGGTTTT_rno-mir-181d	2.53323	-0.053966	0.328037	0.869328	NaN	Low	2.58061	2.48586
16_AAACCGTTACCATTACTGAGTTTA_rno-mir-451	2.33047	-0.0522624	0.317911	0.869422	NaN	Low	2.37268	2.28827
rno-miR-423-3p	97.2035	-0.0357643	0.218159	0.869781	0.966318	OK	98.4083	95.9987
45_GTACAGTACTGTGATAACTG_rno-mir-101a	4.40761	-0.0547179	0.335498	0.870444	NaN	Low	4.49118	4.32403
rno-miR-423-5p	7.13709	-0.0532112	0.326543	0.870555	NaN	Low	7.2687	7.00549
25_TACCCTGTAGAACC_rno-mir-10b	3.87724	-0.0543502	0.334658	0.870987	NaN	Low	3.95026	3.80422
51_CATTGCACTTGTCTCGGTC_rno-mir-25	8.08894	-0.0525	0.324546	0.871491	NaN	Low	8.23611	7.94178
rno-miR-199a-5p	68.6233	0.0309502	0.191362	0.871514	0.966318	OK	67.8872	69.3593
26_ACCCTGTAGAACCGAATTTGTGG_rno-mir-10b	115.026	0.0378621	0.23474	0.871862	0.966318	OK	113.516	116.535
60_TCAGTGCACTACAGAACTTTGTTT_rno-mir-148a	21.3434	-0.041893	0.260986	0.872473	0.966318	OK	21.6532	21.0335
rno-miR-203b-3p	2.07898	-0.0483783	0.305089	0.874007	NaN	Low	2.11383	2.04412
60_CAGTGCAATAGTATTGTCAAAGCATT_rno-mir-301a	11.6559	0.0473447	0.301539	0.875237	0.966318	OK	11.4647	11.8472
46_AGCTCGGTCTGAGGCCCCTCAGA_rno-mir-423	3.22946	0.0522316	0.332928	0.875335	NaN	Low	3.171	3.28791
32_TTCCCTTTGTCATCCTATGCCTGT_rno-mir-204	4.30378	0.0522385	0.335506	0.876269	NaN	Low	4.22587	4.38169
61_AACCATCGACCGTTGAGTGGACT_rno-mir-181c	6.9371	-0.0504569	0.327529	0.877568	NaN	Low	7.0584	6.81581
38_AACATTCAACGCTGTCGGTG_rno-mir-181a-2	7.84198	0.0492157	0.31957	0.877605	NaN	Low	7.70824	7.97573
60_AAACATGAAGCGCTGCAAC_rno-mir-322-1	2.00588	-0.0445503	0.295892	0.880321	NaN	Low	2.03685	1.97492
15_CTGAGAACTGAATTCCATGGGTT_rno-mir-146a	11.5034	-0.0434767	0.288847	0.880356	0.966318	OK	11.6767	11.3301
60_CTATACAACCTACTGCCTTCCT_rno-let-7b	4.56694	0.0501552	0.33368	0.88052	NaN	Low	4.48757	4.64632
23_GAAGTTCTGTTATACACTCAGGC_rno-mir-148b	1.82565	0.0465891	0.313081	0.881705	NaN	Low	1.79618	1.85513
rno-miR-340-5p	79.6	-0.0310731	0.209847	0.882284	0.966318	OK	80.4572	78.7429
16_TGAGAACTGAATTCCATGGGTTT_rno-mir-146a	5.4573	0.0486416	0.329803	0.882748	NaN	Low	5.36531	5.54929
rno-miR-30d-5p	31.5078	0.0345957	0.235092	0.883007	0.966318	OK	31.13	31.8855
13_CCCATAAAGTAGAAAGCACT_rno-mir-142	8.99435	-0.0468381	0.320894	0.883952	NaN	Low	9.14034	8.84836
10_AGAGGCTTATAGCTCTAAGCCT_rno-mir-879	4.47764	0.0481453	0.333959	0.88537	NaN	Low	4.40293	4.55234
31_TTCACAAGAAGGTGTCTTTCATG_rno-mir-3585	2.51434	0.0465736	0.331017	0.888108	NaN	Low	2.47375	2.55492
15_CATCTTACCGGACAGTGCTGGA_rno-mir-200a	11.1194	-0.0430421	0.310795	0.889853	0.966318	OK	11.2853	10.9536
21_TACCCTGTAGAACCAAATTTGT_rno-mir-10a	21.2383	0.0382502	0.278939	0.89093	0.966318	OK	20.9568	21.5198
61_AGCTACATCTGGCTACTGGGTCTCT_rno-mir-222	7.19548	-0.0440378	0.322107	0.891254	NaN	Low	7.30529	7.08567
rno-miR-196a-5p	115.057	-0.0290313	0.212435	0.8913	0.966318	OK	116.214	113.899
22_CAGCAGCAATTCATGTTTTG_rno-mir-322-1	3.02217	0.0448473	0.334562	0.893365	NaN	Low	2.9752	3.06914
6_TGAGGTAGTAGGTTGTGTGGTTTT_rno-let-7b	1.70162	0.0416744	0.311872	0.893698	NaN	Low	1.67705	1.7262
58_CAAAACATGAAGCGCTGCAACA_rno-mir-322-1	4.46202	-0.0444526	0.335534	0.894602	NaN	Low	4.53075	4.39328
47_TATTGCACTTGTCCCGGCCTGTAT_rno-mir-92a-1	883.051	-0.0150324	0.114009	0.895101	0.966318	OK	887.652	878.451
rno-miR-200a-3p	27.9973	-0.033411	0.256247	0.896261	0.966318	OK	28.3215	27.6731
rno-miR-26b-3p	2.10448	0.0407356	0.312932	0.896429	NaN	Low	2.07477	2.13419
83_ACCACCAACCGTTGACTGTACCT_rno-mir-181a-2	4.55055	0.0413594	0.335322	0.901836	NaN	Low	4.48532	4.61577
15_TCCCTGTCCTCCAGGAGCTC_rno-mir-339	2.44704	0.039685	0.321893	0.90188	NaN	Low	2.41338	2.48069
14_TCCCTGAGACCCTTTAACCTG_rno-mir-125a	9.03812	-0.0384522	0.313357	0.902336	NaN	Low	9.15856	8.91768
62_ACCATCGACCGTTGAGTGGAC_rno-mir-181c	12.478	-0.0368137	0.302593	0.903168	0.966318	OK	12.6372	12.3188
30_CCCAGTGTTCAGACTACCTGTTCT_rno-mir-199a	36.4723	0.0264267	0.217357	0.90323	0.966318	OK	36.1383	36.8063
rno-miR-25-3p	588.595	-0.014787	0.126513	0.906954	0.966318	OK	591.611	585.579
rno-let-7d-3p	59.1366	0.02167	0.187575	0.908028	0.966318	OK	58.6925	59.5807
15_TCTTTGGTTATCTAGCTGTATG_rno-mir-9a-2	12.9838	-0.0319956	0.280361	0.90914	0.966318	OK	13.1277	12.8398
50_ACTGCAGTGAAGGCACTTGTGGC_rno-mir-17-1	3.17682	0.037837	0.333447	0.909656	NaN	Low	3.13517	3.21848
34_TTTGGCAATGGTAGAACTCAC_rno-mir-182	26.423	-0.0326743	0.290777	0.910531	0.966318	OK	26.7222	26.1238
14_CAAAGAATTCTCCTTTTGGGCTT_rno-mir-186	163.062	0.020489	0.182613	0.910666	0.966318	OK	161.904	164.22
rno-miR-488-3p	0.50708	-0.0214465	0.199947	0.914582	NaN	Low	0.510849	0.503311
rno-miR-132-3p	2.85111	-0.034109	0.320229	0.915174	NaN	Low	2.88481	2.8174
rno-miR-191a-5p	1725.29	0.0155635	0.149066	0.916847	0.970181	OK	1715.98	1734.59
15_TCCCTGAGGAGCCCTTTGAGCCG_rno-mir-351-2	4.16596	-0.0343148	0.334723	0.918346	NaN	Low	4.2155	4.11642
rno-miR-341	8.24826	0.0329562	0.323796	0.918931	NaN	Low	8.15405	8.34246
61_ACCACAGGGTAGAACCACGGA_rno-mir-140	3.92262	-0.0339614	0.335096	0.919274	NaN	Low	3.96879	3.87646
67_CTATACGACCTGCTGCCTTTC_rno-let-7d	2.85309	0.0327885	0.330231	0.920908	NaN	Low	2.82067	2.88551
48_TACTAGACTGAGGCTCCTTGAG_rno-mir-151	4.4802	0.0331707	0.334655	0.921044	NaN	Low	4.4287	4.53171
15_TCTTTGGTTATCTAGCTGTAT_rno-mir-9a-2	3.55915	0.0332185	0.335326	0.921088	NaN	Low	3.51818	3.60012
63_CTATACAATCTACTGTCTTTCT_rno-let-7a-1	3.48742	-0.0330861	0.33442	0.921189	NaN	Low	3.52741	3.44744
15_TGAGGTAGTAGGTTGTGTGGTTAA_rno-let-7c-1	3.99099	0.0330872	0.335057	0.921336	NaN	Low	3.94523	4.03676
44_TAATACTGCCGGGTAATGATGGA_rno-mir-200c	16.5415	0.0260432	0.266405	0.922125	0.970349	OK	16.3922	16.6908
16_TTTTTGCGATGTGTTCCTAATG_rno-mir-450a	3.27892	0.0323134	0.335312	0.923228	NaN	Low	3.2422	3.31564
69_TACAGCAGGCACAGACAGGCAG_rno-mir-214	6.79443	-0.0313942	0.327021	0.92352	NaN	Low	6.86836	6.72051
51_TATTGCACTCGTCCCGGCCT_rno-mir-92b	2.55427	-0.0308807	0.324119	0.924096	NaN	Low	2.5816	2.52693
46_TACAGTACTGTGATAACTGACT_rno-mir-101a	5.78199	0.0310862	0.328431	0.924592	NaN	Low	5.7197	5.84428
51_CCGCACTGTGGGTACTTGCTGCT_rno-mir-106b	2.97004	-0.0301701	0.31971	0.924817	NaN	Low	3.00109	2.93898
59_GTACAGTACTGTGATAGCTGA_rno-mir-101b	12.9353	0.0280233	0.299412	0.925431	0.970349	OK	12.8097	13.061
26_TATGGCACTGGTAGAATTCACTGT_rno-mir-183	3.40104	-0.03071	0.329068	0.925646	NaN	Low	3.43724	3.36484
55_AATTGCACGGTATCCATCTG_rno-mir-363	2.13337	0.0279631	0.303736	0.926647	NaN	Low	2.1127	2.15405
60_TCAGTGCATCACAGAACTTTGTC_rno-mir-148b	3.6715	0.0305196	0.335423	0.927502	NaN	Low	3.63266	3.71033
9_ATATAATACAACCTGCTAAGTGT_rno-mir-374	3.01133	-0.0300348	0.332235	0.927968	NaN	Low	3.04267	2.97998
58_CTTTCAGTCGGATGTTTACAGT_rno-mir-30e	7.14781	0.0294483	0.325764	0.927971	NaN	Low	7.07487	7.22076
rno-miR-106b-5p	31.1126	-0.0216401	0.239732	0.928074	0.970349	OK	31.3459	30.8792
70_ACAGCAGGCACAGACAGGCAGT_rno-mir-214	54.5434	-0.0237179	0.264334	0.928504	0.970349	OK	54.9917	54.0951
rno-miR-152-5p	8.65093	0.0279119	0.313094	0.928964	NaN	Low	8.56724	8.73461
58_CAACCTGGAGGACTCCATGCTGT_rno-mir-490	0.283028	-0.01369	0.154192	0.929252	NaN	Low	0.284371	0.281685
46_ATCAACAGACATTAATTGGGCGT_rno-mir-421	10.6328	-0.0278821	0.31607	0.929706	0.970349	OK	10.7355	10.53
51_AGCAGCATTGTACAGGGCTATGAAT_rno-mir-107	1.88971	0.0262842	0.298955	0.92994	NaN	Low	1.87249	1.90692
18_AGAGCTTAGCTGATTGGTGAAC_rno-mir-27b	6.50133	-0.0290898	0.33106	0.929981	NaN	Low	6.56687	6.43579
83_ACCACCAACCGTTGACTGTACT_rno-mir-181a-2	3.45776	-0.028334	0.335178	0.932632	NaN	Low	3.49172	3.42381
16_TGTAAACATCCTCGACTGGAAGCG_rno-mir-30e	1.42909	0.0211778	0.257656	0.934492	NaN	Low	1.4186	1.43958
rno-miR-196c-5p	8.34602	0.0245352	0.306646	0.936228	NaN	Low	8.27505	8.41699
25_TACCCTGTAGATCTGAATTTGT_rno-mir-10b	2.28589	-0.0258739	0.326848	0.936904	NaN	Low	2.30639	2.26539
15_TCTTTGGTTATCTAGCTGTAT_rno-mir-9a-3	4.403	0.0264187	0.334466	0.937042	NaN	Low	4.36269	4.44332
23_CTGACCTATGAATTGACAGCCAAT_rno-mir-192	1.04726	-0.021438	0.27443	0.937734	NaN	Low	1.05504	1.03948
45_ATCACATTGCCAGGGATTTCCAAT_rno-mir-23a	2.8886	0.0259227	0.333213	0.93799	NaN	Low	2.86265	2.91456
15_TCCCTGAGGAGCCCTTTGAGCCTGAA_rno-mir-351-1	13.0467	0.0209383	0.278214	0.940008	0.978428	OK	12.952	13.1413
rno-miR-141-3p	1.28005	-0.0219942	0.294097	0.940385	NaN	Low	1.28981	1.27029
21_TACCCTGTAGATCCGAATTGT_rno-mir-10a	3.65221	-0.0244749	0.335409	0.94183	NaN	Low	3.68319	3.62123
45_TCAGGCTCAGTCCCCTCCCGATA_rno-mir-484	2.23601	-0.021902	0.327735	0.946718	NaN	Low	2.25298	2.21903
rno-miR-483-3p	5.44572	-0.0219001	0.331527	0.947332	NaN	Low	5.48706	5.40439
10_AACATTCATTGTTGTCGGTGGGTTT_rno-mir-181d	14.7721	-0.0182809	0.281599	0.948239	0.983017	OK	14.8657	14.6785
21_TACCCTGTAGATCCGAAT_rno-mir-10a	3.93377	0.0213876	0.333273	0.948831	NaN	Low	3.90462	3.96293
rno-miR-181b-1-3p	0.534171	-0.0135014	0.216333	0.950236	NaN	Low	0.53667	0.531671
rno-miR-331-3p	1.77758	-0.0186199	0.311694	0.952364	NaN	Low	1.78905	1.76611
rno-miR-181d-5p	101.837	0.00920136	0.157139	0.953306	0.983017	OK	101.512	102.161
12_GGATATCATCATATACTGTAAG_rno-mir-144	1.70465	-0.0177497	0.30344	0.953354	NaN	Low	1.71513	1.69416
8_AGACCCTGGTCTGCACTCTGTCT_rno-mir-504	1.67826	0.0162549	0.28141	0.953938	NaN	Low	1.66881	1.68772
15_CATCTTCCAGTGCAGTGTTGGA_rno-mir-141	2.3435	0.0182026	0.315429	0.953982	NaN	Low	2.32872	2.35829
51_TATTGCACTCGTCCCGGCCTCCT_rno-mir-92b	2.92607	0.0189688	0.329608	0.954107	NaN	Low	2.90683	2.9453
15_TCCCTGAGGAGCCCTTTGAGCCTGTA_rno-mir-351-2	4.57613	-0.0186646	0.333885	0.95542	NaN	Low	4.60573	4.54653
52_TCAGTGCATGACAGAACTTGGA_rno-mir-152	2.6725	-0.0177571	0.331327	0.957259	NaN	Low	2.68895	2.65606
16_TGTAAACATCCTTGAC_rno-mir-30e	10.9109	0.0147917	0.292387	0.959653	0.983017	OK	10.855	10.9669
34_TTTGGCAATGGTAGAACTCACACCGAAA_rno-mir-182	0.761482	-0.0116502	0.236521	0.960715	NaN	Low	0.764557	0.758408
24_TTGTGCTTGATCTAACCATGTG_rno-mir-218a-2	41.896	0.00987948	0.2047	0.961507	0.983017	OK	41.7526	42.0395
60_AAACATGAAGCGCTGCAACACC_rno-mir-322-2	4.42903	-0.0157722	0.335411	0.962494	NaN	Low	4.45324	4.40482
60_TCTCACACAGAAATCGCACCCGTC_rno-mir-342	12.9113	0.0131332	0.280327	0.962633	0.983017	OK	12.8526	12.9701
14_AACATTCATTGCTGTCGGTGGGTTT_rno-mir-181b-2	23.0221	-0.0129057	0.277983	0.96297	0.983017	OK	23.1251	22.9192
49_AACAGACATTAATTGGGCGCCTG_rno-mir-421	2.68194	-0.0152338	0.330572	0.963244	NaN	Low	2.6961	2.66778
46_CGTACCGTGAGTAATAATGCGT_rno-mir-126a	21.1188	0.0116447	0.253874	0.963415	0.983017	OK	21.0336	21.204
83_ACCACCAACCGTTGACTGTAC_rno-mir-181a-2	4.41414	-0.0147863	0.324341	0.963638	NaN	Low	4.43676	4.39152
17_TAGCTTATCAGACTGATGTTGAC_rno-mir-21	162.275	-0.00782174	0.178272	0.965004	0.983017	OK	162.715	161.835
59_CCTCTGGGCCCTTCCTCCAGTA_rno-mir-326	1.24807	-0.0130011	0.297741	0.965171	NaN	Low	1.2537	1.24245
5_TATTGCACATTACTAAGTTGC_rno-mir-32	1.35316	-0.0112267	0.275178	0.967457	NaN	Low	1.35842	1.34789
6_TGAGGTAGTAGGTTGTGTGGTTT_rno-let-7b	19.0592	0.0100308	0.254297	0.968535	0.983991	OK	18.9929	19.1255
rno-miR-466b-3p	0.520151	-0.00833714	0.215733	0.969173	NaN	Low	0.521654	0.518648
rno-miR-369-5p	0.237123	0.00528651	0.148477	0.971597	NaN	Low	0.236689	0.237558
rno-miR-298-3p	0.46322	0.00703229	0.197789	0.971638	NaN	Low	0.462091	0.464348
14_TCCCTGAGACCCTTTAACCT_rno-mir-125a	0.46322	0.00703229	0.197789	0.971638	NaN	Low	0.462091	0.464348
51_AGCAGCATTGTACAGGGCTATGTT_rno-mir-103-2	1.56383	-0.0100068	0.294703	0.972913	NaN	Low	1.56925	1.55841
15_TAGGTAGTTTCCTGTTGTTGG_rno-mir-196b-2	7.03157	0.0108461	0.321729	0.973107	NaN	Low	7.00514	7.058
53_TAACACTGTCTGGTAACGATG_rno-mir-200a	7.74255	0.0106888	0.317509	0.973145	NaN	Low	7.71387	7.77123
51_AGTGCAATGATGAAAGGGCAT_rno-mir-130b	3.36208	0.0106407	0.325995	0.973961	NaN	Low	3.34968	3.37447
61_ACCACAGGGTAGAACCACGGAAA_rno-mir-140	1.46869	-0.00996383	0.308921	0.97427	NaN	Low	1.47376	1.46362
rno-miR-22-5p	0.235186	0.00473763	0.148212	0.9745	NaN	Low	0.2348	0.235572
13_AGAGGTAGTAGGTTGCATAG_rno-let-7d	1.95641	-0.0100866	0.321698	0.974987	NaN	Low	1.96325	1.94957
rno-miR-374-3p	3.65701	0.0102175	0.33553	0.975707	NaN	Low	3.64406	3.66996
rno-miR-362-3p	0.527304	-0.00585292	0.200741	0.97674	NaN	Low	0.528373	0.526234
48_AAAGCTGGGTTGAGAGGGCGA_rno-mir-320	1.78471	-0.00855277	0.29895	0.977176	NaN	Low	1.79	1.77942
rno-miR-24-2-5p	10.4187	-0.00886617	0.311618	0.977302	0.988448	OK	10.4507	10.3867
57_ATCACATTGCCAGGGATTACCACA_rno-mir-23b	7.70486	-0.00929552	0.33385	0.977787	NaN	Low	7.72968	7.68003
60_TCAGTGCACTACAGAACTTTGTTA_rno-mir-148a	2.91564	-0.00865757	0.332116	0.979203	NaN	Low	2.92439	2.9069
rno-miR-24-1-5p	0.225637	-0.00370855	0.14687	0.979855	NaN	Low	0.225927	0.225347
16_TGAGAACTGAATTCCATGGGTTA_rno-mir-146a	32.8496	0.00615563	0.244698	0.97993	0.988448	OK	32.7795	32.9197
16_AAACCGTTACCATTACTGAGTTT_rno-mir-451	34.2853	0.00733896	0.30314	0.980685	0.988448	OK	34.1981	34.3725
23_CTGACCTATGAATTGACAGCCAAAA_rno-mir-192	0.459149	-0.00468603	0.21289	0.982439	NaN	Low	0.459895	0.458403
rno-miR-323-3p	0.460275	-0.00424935	0.197644	0.982847	NaN	Low	0.460953	0.459597
57_ATCACATTGCCAGGGATTAC_rno-mir-23b	1.67328	-0.00625056	0.305038	0.983652	NaN	Low	1.67691	1.66966
15_CTGAGAACTGAATTCCATGGGTTT_rno-mir-146a	3.58262	-0.00676651	0.334654	0.983868	NaN	Low	3.59102	3.57421
35_AACATTCATTGCTGTCGGTGGGTTTAT_rno-mir-181b-1	0.771031	-0.00372824	0.232333	0.987197	NaN	Low	0.772027	0.770035
rno-miR-92b-3p	47.7991	-0.00332458	0.224908	0.988206	0.989595	OK	47.8542	47.7441
rno-miR-101a-5p	0.226096	0.002038	0.146932	0.988933	NaN	Low	0.225937	0.226256
rno-miR-138-2-3p	0.226096	0.002038	0.146932	0.988933	NaN	Low	0.225937	0.226256
rno-miR-188-5p	0.226096	0.002038	0.146932	0.988933	NaN	Low	0.225937	0.226256
rno-miR-196b-3p	0.471761	0.00290785	0.213509	0.989134	NaN	Low	0.471285	0.472236
59_TGAGATGAAGCACTGTAGCTCAT_rno-mir-143	15.1027	0.00378404	0.278825	0.989172	0.989595	OK	15.0829	15.1225
5_TGTAAACATCCTCGACTGGAAGCT_rno-mir-30a	6971.1	-0.00184146	0.141199	0.989595	0.989595	OK	6975.55	6966.65
rno-miR-345-3p	0.243727	0.00188586	0.149387	0.989928	NaN	Low	0.243568	0.243887
46_CTTTCAGTCGGATGTTTACAGTT_rno-mir-30a	0.243727	0.00188586	0.149387	0.989928	NaN	Low	0.243568	0.243887
9_CGGCCCCACGCACCAGGGTAAG_rno-mir-874	0.243727	0.00188586	0.149387	0.989928	NaN	Low	0.243568	0.243887
rno-miR-155-5p	0.710203	-0.00250033	0.213261	0.990646	NaN	Low	0.710818	0.709587
rno-miR-181a-2-3p	1.20162	-0.00338687	0.293972	0.990808	NaN	Low	1.20303	1.20021
61_ACCACAGGGTAGAACCACGGAA_rno-mir-140	1.42604	-0.00336637	0.296274	0.990934	NaN	Low	1.42771	1.42438
rno-miR-99a-3p	0.485781	-0.00221227	0.214173	0.991758	NaN	Low	0.486153	0.485408
rno-miR-455-5p	9.17162	0.00289943	0.304669	0.992407	NaN	Low	9.1624	9.18083
49_TCCGGTTCTCAGGGCTCCACCT_rno-mir-671	0.487718	-0.00172256	0.214263	0.993586	NaN	Low	0.488009	0.487426
rno-miR-96-5p	2.90321	-0.00212018	0.331991	0.994905	NaN	Low	2.90534	2.90108
rno-let-7a-2-3p	0.217096	-0.00085408	0.145601	0.99532	NaN	Low	0.21716	0.217032
rno-miR-3102	0.217096	-0.00085408	0.145601	0.99532	NaN	Low	0.21716	0.217032
13_AAGGAGCTCACAGTCTATTGAGA_rno-mir-28	6.13547	0.00165983	0.329228	0.995977	NaN	Low	6.13194	6.13899
35_AACATTCATTGCTGTCGGTGGGTTGT_rno-mir-181b-1	2.10676	-0.00153113	0.322146	0.996208	NaN	Low	2.10788	2.10564
rno-miR-323-5p	0	NaN	NaN	NaN	NaN	Low	NaN	NaN
rno-miR-301a-5p	0	NaN	NaN	NaN	NaN	Low	NaN	NaN
rno-miR-325-5p	0	NaN	NaN	NaN	NaN	Low	NaN	NaN
rno-miR-326-5p	0	NaN	NaN	NaN	NaN	Low	NaN	NaN
rno-miR-327	0	NaN	NaN	NaN	NaN	Low	NaN	NaN
rno-miR-328a-5p	0	NaN	NaN	NaN	NaN	Low	NaN	NaN
rno-miR-336-5p	0	NaN	NaN	NaN	NaN	Low	NaN	NaN
rno-miR-336-3p	0	NaN	NaN	NaN	NaN	Low	NaN	NaN
rno-miR-337-3p	0	NaN	NaN	NaN	NaN	Low	NaN	NaN
rno-miR-148b-5p	0	NaN	NaN	NaN	NaN	Low	NaN	NaN
rno-miR-338-5p	0	NaN	NaN	NaN	NaN	Low	NaN	NaN
rno-miR-338-3p	0	NaN	NaN	NaN	NaN	Low	NaN	NaN
rno-miR-342-5p	0	NaN	NaN	NaN	NaN	Low	NaN	NaN
rno-miR-343	0	NaN	NaN	NaN	NaN	Low	NaN	NaN
rno-miR-344a-5p	0	NaN	NaN	NaN	NaN	Low	NaN	NaN
rno-miR-344a-3p	0	NaN	NaN	NaN	NaN	Low	NaN	NaN
rno-miR-347	0	NaN	NaN	NaN	NaN	Low	NaN	NaN
rno-miR-349	0	NaN	NaN	NaN	NaN	Low	NaN	NaN
rno-miR-129-2-3p	0	NaN	NaN	NaN	NaN	Low	NaN	NaN
rno-miR-20a-3p	0	NaN	NaN	NaN	NaN	Low	NaN	NaN
rno-miR-7a-1-3p	0	NaN	NaN	NaN	NaN	Low	NaN	NaN
rno-miR-352	0	NaN	NaN	NaN	NaN	Low	NaN	NaN
rno-miR-135b-3p	0	NaN	NaN	NaN	NaN	Low	NaN	NaN
rno-miR-101b-5p	0	NaN	NaN	NaN	NaN	Low	NaN	NaN
rno-let-7b-3p	0	NaN	NaN	NaN	NaN	Low	NaN	NaN
rno-miR-7a-2-3p	0	NaN	NaN	NaN	NaN	Low	NaN	NaN
rno-miR-7b	0	NaN	NaN	NaN	NaN	Low	NaN	NaN
rno-miR-16-3p	0	NaN	NaN	NaN	NaN	Low	NaN	NaN
rno-miR-19b-1-5p	0	NaN	NaN	NaN	NaN	Low	NaN	NaN
rno-miR-19b-2-5p	0	NaN	NaN	NaN	NaN	Low	NaN	NaN
rno-miR-23a-5p	0	NaN	NaN	NaN	NaN	Low	NaN	NaN
rno-miR-23b-5p	0	NaN	NaN	NaN	NaN	Low	NaN	NaN
rno-miR-27b-5p	0	NaN	NaN	NaN	NaN	Low	NaN	NaN
rno-miR-29b-5p	0	NaN	NaN	NaN	NaN	Low	NaN	NaN
rno-miR-29b-3p	0	NaN	NaN	NaN	NaN	Low	NaN	NaN
rno-miR-29a-5p	0	NaN	NaN	NaN	NaN	Low	NaN	NaN
rno-miR-29b-1-5p	0	NaN	NaN	NaN	NaN	Low	NaN	NaN
rno-miR-29c-5p	0	NaN	NaN	NaN	NaN	Low	NaN	NaN
rno-miR-31a-3p	0	NaN	NaN	NaN	NaN	Low	NaN	NaN
rno-miR-32-3p	0	NaN	NaN	NaN	NaN	Low	NaN	NaN
rno-miR-34a-3p	0	NaN	NaN	NaN	NaN	Low	NaN	NaN
rno-miR-92a-2-5p	0	NaN	NaN	NaN	NaN	Low	NaN	NaN
rno-miR-96-3p	0	NaN	NaN	NaN	NaN	Low	NaN	NaN
rno-miR-98-3p	0	NaN	NaN	NaN	NaN	Low	NaN	NaN
rno-miR-99b-5p	574.697	0.307114	0.256586	NaN	NaN	Outlier	513.758	635.637
rno-miR-100-5p	74.5632	0.406654	0.290752	NaN	NaN	Outlier	64.1236	85.0027
rno-miR-100-3p	0	NaN	NaN	NaN	NaN	Low	NaN	NaN
rno-miR-103-2-5p	0	NaN	NaN	NaN	NaN	Low	NaN	NaN
rno-miR-103-1-5p	0	NaN	NaN	NaN	NaN	Low	NaN	NaN
rno-miR-107-5p	0	NaN	NaN	NaN	NaN	Low	NaN	NaN
rno-miR-122-3p	0	NaN	NaN	NaN	NaN	Low	NaN	NaN
rno-miR-124-5p	0	NaN	NaN	NaN	NaN	Low	NaN	NaN
rno-miR-124-3p	0	NaN	NaN	NaN	NaN	Low	NaN	NaN
rno-miR-128-2-5p	0	NaN	NaN	NaN	NaN	Low	NaN	NaN
rno-miR-129-1-3p	0	NaN	NaN	NaN	NaN	Low	NaN	NaN
rno-miR-132-5p	0	NaN	NaN	NaN	NaN	Low	NaN	NaN
rno-miR-133a-5p	0	NaN	NaN	NaN	NaN	Low	NaN	NaN
rno-miR-134-3p	0	NaN	NaN	NaN	NaN	Low	NaN	NaN
rno-miR-136-5p	0	NaN	NaN	NaN	NaN	Low	NaN	NaN
rno-miR-137-5p	0	NaN	NaN	NaN	NaN	Low	NaN	NaN
rno-miR-137-3p	0	NaN	NaN	NaN	NaN	Low	NaN	NaN
rno-miR-138-1-3p	0	NaN	NaN	NaN	NaN	Low	NaN	NaN
rno-miR-139-3p	0	NaN	NaN	NaN	NaN	Low	NaN	NaN
rno-miR-144-3p	12.6691	-0.530684	0.329291	NaN	NaN	Outlier	14.9733	10.3649
rno-miR-145-3p	0	NaN	NaN	NaN	NaN	Low	NaN	NaN
rno-miR-146a-3p	0	NaN	NaN	NaN	NaN	Low	NaN	NaN
rno-miR-150-3p	0	NaN	NaN	NaN	NaN	Low	NaN	NaN
rno-miR-153-5p	0	NaN	NaN	NaN	NaN	Low	NaN	NaN
rno-miR-181b-2-3p	0	NaN	NaN	NaN	NaN	Low	NaN	NaN
rno-miR-185-3p	0	NaN	NaN	NaN	NaN	Low	NaN	NaN
rno-miR-186-3p	0	NaN	NaN	NaN	NaN	Low	NaN	NaN
rno-miR-187-5p	0	NaN	NaN	NaN	NaN	Low	NaN	NaN
rno-miR-190a-5p	0	NaN	NaN	NaN	NaN	Low	NaN	NaN
rno-miR-193a-5p	0	NaN	NaN	NaN	NaN	Low	NaN	NaN
rno-miR-200c-5p	0	NaN	NaN	NaN	NaN	Low	NaN	NaN
rno-miR-203a-5p	0	NaN	NaN	NaN	NaN	Low	NaN	NaN
rno-miR-204-3p	0	NaN	NaN	NaN	NaN	Low	NaN	NaN
rno-miR-206-5p	0	NaN	NaN	NaN	NaN	Low	NaN	NaN
rno-miR-208a-5p	0	NaN	NaN	NaN	NaN	Low	NaN	NaN
rno-miR-208a-3p	0	NaN	NaN	NaN	NaN	Low	NaN	NaN
rno-miR-211-5p	0	NaN	NaN	NaN	NaN	Low	NaN	NaN
rno-miR-211-3p	0	NaN	NaN	NaN	NaN	Low	NaN	NaN
rno-miR-216a-5p	0	NaN	NaN	NaN	NaN	Low	NaN	NaN
rno-miR-216a-3p	0	NaN	NaN	NaN	NaN	Low	NaN	NaN
rno-miR-217-5p	0	NaN	NaN	NaN	NaN	Low	NaN	NaN
rno-miR-217-3p	0	NaN	NaN	NaN	NaN	Low	NaN	NaN
rno-miR-218a-2-3p	0	NaN	NaN	NaN	NaN	Low	NaN	NaN
rno-miR-219a-5p	0	NaN	NaN	NaN	NaN	Low	NaN	NaN
rno-miR-219a-2-3p	0	NaN	NaN	NaN	NaN	Low	NaN	NaN
rno-miR-222-5p	0	NaN	NaN	NaN	NaN	Low	NaN	NaN
rno-miR-222-3p	0	NaN	NaN	NaN	NaN	Low	NaN	NaN
rno-miR-223-5p	0	NaN	NaN	NaN	NaN	Low	NaN	NaN
rno-miR-290	0	NaN	NaN	NaN	NaN	Low	NaN	NaN
rno-miR-291a-3p	0	NaN	NaN	NaN	NaN	Low	NaN	NaN
rno-miR-292-5p	0	NaN	NaN	NaN	NaN	Low	NaN	NaN
rno-miR-292-3p	0	NaN	NaN	NaN	NaN	Low	NaN	NaN
rno-miR-297	0	NaN	NaN	NaN	NaN	Low	NaN	NaN
rno-miR-299a-5p	0	NaN	NaN	NaN	NaN	Low	NaN	NaN
rno-miR-299a-3p	0	NaN	NaN	NaN	NaN	Low	NaN	NaN
rno-miR-300-5p	0	NaN	NaN	NaN	NaN	Low	NaN	NaN
rno-miR-320-5p	0	NaN	NaN	NaN	NaN	Low	NaN	NaN
rno-miR-320-3p	20.9755	0.103666	0.320527	NaN	NaN	Outlier	20.2222	21.7288
rno-miR-421-5p	0	NaN	NaN	NaN	NaN	Low	NaN	NaN
rno-miR-421-3p	0	NaN	NaN	NaN	NaN	Low	NaN	NaN
rno-miR-448-5p	0	NaN	NaN	NaN	NaN	Low	NaN	NaN
rno-miR-448-3p	0	NaN	NaN	NaN	NaN	Low	NaN	NaN
rno-miR-449a-3p	0	NaN	NaN	NaN	NaN	Low	NaN	NaN
rno-miR-450a-3p	0	NaN	NaN	NaN	NaN	Low	NaN	NaN
rno-miR-365-5p	0	NaN	NaN	NaN	NaN	Low	NaN	NaN
rno-miR-433-5p	0	NaN	NaN	NaN	NaN	Low	NaN	NaN
rno-miR-451-3p	0	NaN	NaN	NaN	NaN	Low	NaN	NaN
rno-miR-489-5p	0	NaN	NaN	NaN	NaN	Low	NaN	NaN
rno-miR-383-5p	0	NaN	NaN	NaN	NaN	Low	NaN	NaN
rno-miR-383-3p	0	NaN	NaN	NaN	NaN	Low	NaN	NaN
rno-miR-207	0	NaN	NaN	NaN	NaN	Low	NaN	NaN
rno-miR-501-5p	0	NaN	NaN	NaN	NaN	Low	NaN	NaN
rno-miR-224-3p	0	NaN	NaN	NaN	NaN	Low	NaN	NaN
rno-miR-370-5p	0	NaN	NaN	NaN	NaN	Low	NaN	NaN
rno-miR-377-5p	0	NaN	NaN	NaN	NaN	Low	NaN	NaN
rno-miR-377-3p	0	NaN	NaN	NaN	NaN	Low	NaN	NaN
rno-miR-412-5p	0	NaN	NaN	NaN	NaN	Low	NaN	NaN
rno-miR-412-3p	0	NaN	NaN	NaN	NaN	Low	NaN	NaN
rno-miR-1-5p	0	NaN	NaN	NaN	NaN	Low	NaN	NaN
rno-miR-1-3p	0	NaN	NaN	NaN	NaN	Low	NaN	NaN
rno-miR-133b-5p	0	NaN	NaN	NaN	NaN	Low	NaN	NaN
rno-miR-133b-3p	0	NaN	NaN	NaN	NaN	Low	NaN	NaN
rno-miR-543-5p	0	NaN	NaN	NaN	NaN	Low	NaN	NaN
rno-miR-543-3p	0	NaN	NaN	NaN	NaN	Low	NaN	NaN
rno-miR-539-5p	0	NaN	NaN	NaN	NaN	Low	NaN	NaN
rno-miR-539-3p	0	NaN	NaN	NaN	NaN	Low	NaN	NaN
rno-miR-541-3p	0	NaN	NaN	NaN	NaN	Low	NaN	NaN
rno-miR-493-3p	0	NaN	NaN	NaN	NaN	Low	NaN	NaN
rno-miR-379-3p	0	NaN	NaN	NaN	NaN	Low	NaN	NaN
rno-miR-494-5p	0	NaN	NaN	NaN	NaN	Low	NaN	NaN
rno-miR-376c-5p	0	NaN	NaN	NaN	NaN	Low	NaN	NaN
rno-miR-376b-5p	0	NaN	NaN	NaN	NaN	Low	NaN	NaN
rno-miR-376a-5p	0	NaN	NaN	NaN	NaN	Low	NaN	NaN
rno-miR-376a-3p	0	NaN	NaN	NaN	NaN	Low	NaN	NaN
rno-miR-381-5p	0	NaN	NaN	NaN	NaN	Low	NaN	NaN
rno-miR-381-3p	0	NaN	NaN	NaN	NaN	Low	NaN	NaN
rno-miR-487b-5p	0	NaN	NaN	NaN	NaN	Low	NaN	NaN
rno-miR-382-3p	0	NaN	NaN	NaN	NaN	Low	NaN	NaN
rno-miR-363-5p	0	NaN	NaN	NaN	NaN	Low	NaN	NaN
rno-miR-505-3p	0	NaN	NaN	NaN	NaN	Low	NaN	NaN
rno-miR-499-3p	0	NaN	NaN	NaN	NaN	Low	NaN	NaN
rno-miR-664-1-5p	0	NaN	NaN	NaN	NaN	Low	NaN	NaN
rno-miR-664-2-5p	0	NaN	NaN	NaN	NaN	Low	NaN	NaN
rno-miR-497-3p	0	NaN	NaN	NaN	NaN	Low	NaN	NaN
rno-miR-466b-5p	0	NaN	NaN	NaN	NaN	Low	NaN	NaN
rno-miR-466c-3p	0	NaN	NaN	NaN	NaN	Low	NaN	NaN
rno-miR-743b-5p	0	NaN	NaN	NaN	NaN	Low	NaN	NaN
rno-miR-743b-3p	0	NaN	NaN	NaN	NaN	Low	NaN	NaN
rno-miR-871-5p	0	NaN	NaN	NaN	NaN	Low	NaN	NaN
rno-miR-871-3p	0	NaN	NaN	NaN	NaN	Low	NaN	NaN
rno-miR-874-5p	0	NaN	NaN	NaN	NaN	Low	NaN	NaN
rno-miR-877	0	NaN	NaN	NaN	NaN	Low	NaN	NaN
rno-miR-878	0	NaN	NaN	NaN	NaN	Low	NaN	NaN
rno-miR-879-3p	0	NaN	NaN	NaN	NaN	Low	NaN	NaN
rno-miR-880-5p	0	NaN	NaN	NaN	NaN	Low	NaN	NaN
rno-miR-880-3p	0	NaN	NaN	NaN	NaN	Low	NaN	NaN
rno-miR-881-5p	0	NaN	NaN	NaN	NaN	Low	NaN	NaN
rno-miR-881-3p	0	NaN	NaN	NaN	NaN	Low	NaN	NaN
rno-miR-883-5p	0	NaN	NaN	NaN	NaN	Low	NaN	NaN
rno-miR-883-3p	0	NaN	NaN	NaN	NaN	Low	NaN	NaN
rno-miR-147	0	NaN	NaN	NaN	NaN	Low	NaN	NaN
rno-miR-181d-3p	0	NaN	NaN	NaN	NaN	Low	NaN	NaN
rno-miR-188-3p	0	NaN	NaN	NaN	NaN	Low	NaN	NaN
rno-miR-190b-5p	0	NaN	NaN	NaN	NaN	Low	NaN	NaN
rno-miR-190b-3p	0	NaN	NaN	NaN	NaN	Low	NaN	NaN
rno-miR-375-5p	0	NaN	NaN	NaN	NaN	Low	NaN	NaN
rno-miR-380-5p	0	NaN	NaN	NaN	NaN	Low	NaN	NaN
rno-miR-410-5p	0	NaN	NaN	NaN	NaN	Low	NaN	NaN
rno-miR-411-5p	36.1611	0.482613	0.329352	NaN	NaN	Outlier	30.1685	42.1536
rno-miR-411-3p	0	NaN	NaN	NaN	NaN	Low	NaN	NaN
rno-miR-434-3p	38.1871	0.430107	0.300249	NaN	NaN	Outlier	32.5366	43.8377
rno-miR-463-5p	0	NaN	NaN	NaN	NaN	Low	NaN	NaN
rno-miR-463-3p	0	NaN	NaN	NaN	NaN	Low	NaN	NaN
rno-miR-471-5p	0	NaN	NaN	NaN	NaN	Low	NaN	NaN
rno-miR-471-3p	0	NaN	NaN	NaN	NaN	Low	NaN	NaN
rno-miR-500-5p	0	NaN	NaN	NaN	NaN	Low	NaN	NaN
rno-miR-598-5p	0	NaN	NaN	NaN	NaN	Low	NaN	NaN
rno-miR-673-5p	0	NaN	NaN	NaN	NaN	Low	NaN	NaN
rno-miR-742-5p	0	NaN	NaN	NaN	NaN	Low	NaN	NaN
rno-miR-742-3p	0	NaN	NaN	NaN	NaN	Low	NaN	NaN
rno-miR-743a-3p	0	NaN	NaN	NaN	NaN	Low	NaN	NaN
rno-miR-758-5p	0	NaN	NaN	NaN	NaN	Low	NaN	NaN
rno-miR-760-5p	0	NaN	NaN	NaN	NaN	Low	NaN	NaN
rno-miR-760-3p	0	NaN	NaN	NaN	NaN	Low	NaN	NaN
rno-miR-770-3p	0	NaN	NaN	NaN	NaN	Low	NaN	NaN
rno-miR-873-5p	0	NaN	NaN	NaN	NaN	Low	NaN	NaN
rno-miR-873-3p	0	NaN	NaN	NaN	NaN	Low	NaN	NaN
rno-miR-488-5p	0	NaN	NaN	NaN	NaN	Low	NaN	NaN
rno-miR-652-5p	0	NaN	NaN	NaN	NaN	Low	NaN	NaN
rno-miR-146b-3p	0	NaN	NaN	NaN	NaN	Low	NaN	NaN
rno-miR-551b-5p	0	NaN	NaN	NaN	NaN	Low	NaN	NaN
rno-miR-551b-3p	0	NaN	NaN	NaN	NaN	Low	NaN	NaN
rno-miR-202-5p	0	NaN	NaN	NaN	NaN	Low	NaN	NaN
rno-miR-202-3p	0	NaN	NaN	NaN	NaN	Low	NaN	NaN
rno-miR-490-5p	0	NaN	NaN	NaN	NaN	Low	NaN	NaN
rno-miR-490-3p	0	NaN	NaN	NaN	NaN	Low	NaN	NaN
rno-miR-105	0	NaN	NaN	NaN	NaN	Low	NaN	NaN
rno-miR-1224	0	NaN	NaN	NaN	NaN	Low	NaN	NaN
rno-miR-511-5p	0	NaN	NaN	NaN	NaN	Low	NaN	NaN
rno-miR-504	0	NaN	NaN	NaN	NaN	Low	NaN	NaN
rno-miR-544-5p	0	NaN	NaN	NaN	NaN	Low	NaN	NaN
rno-miR-544-3p	0	NaN	NaN	NaN	NaN	Low	NaN	NaN
rno-miR-568	0	NaN	NaN	NaN	NaN	Low	NaN	NaN
rno-miR-592	0	NaN	NaN	NaN	NaN	Low	NaN	NaN
rno-miR-628	0	NaN	NaN	NaN	NaN	Low	NaN	NaN
rno-miR-632	0	NaN	NaN	NaN	NaN	Low	NaN	NaN
rno-miR-653-3p	0	NaN	NaN	NaN	NaN	Low	NaN	NaN
rno-miR-668	0	NaN	NaN	NaN	NaN	Low	NaN	NaN
rno-miR-802-5p	0	NaN	NaN	NaN	NaN	Low	NaN	NaN
rno-miR-802-3p	0	NaN	NaN	NaN	NaN	Low	NaN	NaN
rno-miR-675-5p	0	NaN	NaN	NaN	NaN	Low	NaN	NaN
rno-miR-875	0	NaN	NaN	NaN	NaN	Low	NaN	NaN
rno-miR-876	0	NaN	NaN	NaN	NaN	Low	NaN	NaN
rno-miR-665	0	NaN	NaN	NaN	NaN	Low	NaN	NaN
rno-miR-935	0	NaN	NaN	NaN	NaN	Low	NaN	NaN
rno-miR-201-3p	0	NaN	NaN	NaN	NaN	Low	NaN	NaN
rno-miR-293-3p	0	NaN	NaN	NaN	NaN	Low	NaN	NaN
rno-miR-294	0	NaN	NaN	NaN	NaN	Low	NaN	NaN
rno-miR-295-5p	0	NaN	NaN	NaN	NaN	Low	NaN	NaN
rno-miR-465-5p	0	NaN	NaN	NaN	NaN	Low	NaN	NaN
rno-miR-465-3p	0	NaN	NaN	NaN	NaN	Low	NaN	NaN
rno-miR-547-5p	0	NaN	NaN	NaN	NaN	Low	NaN	NaN
rno-miR-667-5p	0	NaN	NaN	NaN	NaN	Low	NaN	NaN
rno-miR-667-3p	0	NaN	NaN	NaN	NaN	Low	NaN	NaN
rno-miR-761	0	NaN	NaN	NaN	NaN	Low	NaN	NaN
rno-miR-764-5p	0	NaN	NaN	NaN	NaN	Low	NaN	NaN
rno-miR-764-3p	0	NaN	NaN	NaN	NaN	Low	NaN	NaN
rno-miR-666-5p	0	NaN	NaN	NaN	NaN	Low	NaN	NaN
rno-miR-666-3p	0	NaN	NaN	NaN	NaN	Low	NaN	NaN
rno-miR-759	0	NaN	NaN	NaN	NaN	Low	NaN	NaN
rno-miR-678	0	NaN	NaN	NaN	NaN	Low	NaN	NaN
rno-miR-711	0	NaN	NaN	NaN	NaN	Low	NaN	NaN
rno-miR-496-5p	0	NaN	NaN	NaN	NaN	Low	NaN	NaN
rno-miR-3541	0	NaN	NaN	NaN	NaN	Low	NaN	NaN
rno-miR-3542	0	NaN	NaN	NaN	NaN	Low	NaN	NaN
rno-miR-3543	0	NaN	NaN	NaN	NaN	Low	NaN	NaN
rno-miR-3544	0	NaN	NaN	NaN	NaN	Low	NaN	NaN
rno-miR-203b-5p	0	NaN	NaN	NaN	NaN	Low	NaN	NaN
rno-miR-3546	0	NaN	NaN	NaN	NaN	Low	NaN	NaN
rno-miR-3547	0	NaN	NaN	NaN	NaN	Low	NaN	NaN
rno-miR-449c-5p	0	NaN	NaN	NaN	NaN	Low	NaN	NaN
rno-miR-449c-3p	0	NaN	NaN	NaN	NaN	Low	NaN	NaN
rno-miR-3085	0	NaN	NaN	NaN	NaN	Low	NaN	NaN
rno-miR-3548	0	NaN	NaN	NaN	NaN	Low	NaN	NaN
rno-miR-3549	0	NaN	NaN	NaN	NaN	Low	NaN	NaN
rno-miR-3550	0	NaN	NaN	NaN	NaN	Low	NaN	NaN
rno-miR-3551-5p	0	NaN	NaN	NaN	NaN	Low	NaN	NaN
rno-miR-3551-3p	0	NaN	NaN	NaN	NaN	Low	NaN	NaN
rno-miR-344b-5p	0	NaN	NaN	NaN	NaN	Low	NaN	NaN
rno-miR-344b-3p	0	NaN	NaN	NaN	NaN	Low	NaN	NaN
rno-miR-3553	0	NaN	NaN	NaN	NaN	Low	NaN	NaN
rno-miR-3074	0	NaN	NaN	NaN	NaN	Low	NaN	NaN
rno-miR-31b	0	NaN	NaN	NaN	NaN	Low	NaN	NaN
rno-miR-191b	0	NaN	NaN	NaN	NaN	Low	NaN	NaN
rno-miR-3556b	0	NaN	NaN	NaN	NaN	Low	NaN	NaN
rno-miR-3557-5p	0	NaN	NaN	NaN	NaN	Low	NaN	NaN
rno-miR-3557-3p	0	NaN	NaN	NaN	NaN	Low	NaN	NaN
rno-miR-3556a	0	NaN	NaN	NaN	NaN	Low	NaN	NaN
rno-miR-291b	0	NaN	NaN	NaN	NaN	Low	NaN	NaN
rno-miR-3596d	0	NaN	NaN	NaN	NaN	Low	NaN	NaN
rno-miR-466d	0	NaN	NaN	NaN	NaN	Low	NaN	NaN
rno-miR-3558-3p	0	NaN	NaN	NaN	NaN	Low	NaN	NaN
rno-miR-3560	0	NaN	NaN	NaN	NaN	Low	NaN	NaN
rno-miR-3561-5p	0	NaN	NaN	NaN	NaN	Low	NaN	NaN
rno-miR-3561-3p	0	NaN	NaN	NaN	NaN	Low	NaN	NaN
rno-miR-3562	0	NaN	NaN	NaN	NaN	Low	NaN	NaN
rno-miR-299b-5p	0	NaN	NaN	NaN	NaN	Low	NaN	NaN
rno-miR-299b-3p	0	NaN	NaN	NaN	NaN	Low	NaN	NaN
rno-miR-9b-5p	0	NaN	NaN	NaN	NaN	Low	NaN	NaN
rno-miR-9b-3p	0	NaN	NaN	NaN	NaN	Low	NaN	NaN
rno-miR-3564	0	NaN	NaN	NaN	NaN	Low	NaN	NaN
rno-miR-218b	0	NaN	NaN	NaN	NaN	Low	NaN	NaN
rno-miR-3065-5p	0	NaN	NaN	NaN	NaN	Low	NaN	NaN
rno-miR-3065-3p	0	NaN	NaN	NaN	NaN	Low	NaN	NaN
rno-miR-3566	0	NaN	NaN	NaN	NaN	Low	NaN	NaN
rno-miR-126b	0	NaN	NaN	NaN	NaN	Low	NaN	NaN
rno-miR-208b-5p	0	NaN	NaN	NaN	NaN	Low	NaN	NaN
rno-miR-208b-3p	0	NaN	NaN	NaN	NaN	Low	NaN	NaN
rno-miR-216b-3p	0	NaN	NaN	NaN	NaN	Low	NaN	NaN
rno-miR-3568	0	NaN	NaN	NaN	NaN	Low	NaN	NaN
rno-miR-3569	0	NaN	NaN	NaN	NaN	Low	NaN	NaN
rno-miR-3570	0	NaN	NaN	NaN	NaN	Low	NaN	NaN
rno-miR-3571	0	NaN	NaN	NaN	NaN	Low	NaN	NaN
rno-miR-3572	0	NaN	NaN	NaN	NaN	Low	NaN	NaN
rno-miR-1188-5p	0	NaN	NaN	NaN	NaN	Low	NaN	NaN
rno-miR-1188-3p	0	NaN	NaN	NaN	NaN	Low	NaN	NaN
rno-miR-3573-5p	0	NaN	NaN	NaN	NaN	Low	NaN	NaN
rno-miR-3573-3p	0	NaN	NaN	NaN	NaN	Low	NaN	NaN
rno-miR-1193-5p	0	NaN	NaN	NaN	NaN	Low	NaN	NaN
rno-miR-3574	0	NaN	NaN	NaN	NaN	Low	NaN	NaN
rno-miR-3575	0	NaN	NaN	NaN	NaN	Low	NaN	NaN
rno-miR-3576	0	NaN	NaN	NaN	NaN	Low	NaN	NaN
rno-miR-1912-5p	0	NaN	NaN	NaN	NaN	Low	NaN	NaN
rno-miR-1912-3p	0	NaN	NaN	NaN	NaN	Low	NaN	NaN
rno-miR-3578	0	NaN	NaN	NaN	NaN	Low	NaN	NaN
rno-miR-3579	0	NaN	NaN	NaN	NaN	Low	NaN	NaN
rno-miR-3580-5p	0	NaN	NaN	NaN	NaN	Low	NaN	NaN
rno-miR-3580-3p	0	NaN	NaN	NaN	NaN	Low	NaN	NaN
rno-miR-409b	0	NaN	NaN	NaN	NaN	Low	NaN	NaN
rno-miR-3596b	0	NaN	NaN	NaN	NaN	Low	NaN	NaN
rno-miR-133c	0	NaN	NaN	NaN	NaN	Low	NaN	NaN
rno-miR-3583-5p	0	NaN	NaN	NaN	NaN	Low	NaN	NaN
rno-miR-3583-3p	0	NaN	NaN	NaN	NaN	Low	NaN	NaN
rno-miR-3584-5p	0	NaN	NaN	NaN	NaN	Low	NaN	NaN
rno-miR-3584-3p	0	NaN	NaN	NaN	NaN	Low	NaN	NaN
rno-miR-3596c	0	NaN	NaN	NaN	NaN	Low	NaN	NaN
rno-miR-3585-5p	0	NaN	NaN	NaN	NaN	Low	NaN	NaN
rno-miR-3585-3p	0	NaN	NaN	NaN	NaN	Low	NaN	NaN
rno-miR-3586-5p	0	NaN	NaN	NaN	NaN	Low	NaN	NaN
rno-miR-3586-3p	0	NaN	NaN	NaN	NaN	Low	NaN	NaN
rno-miR-219b	0	NaN	NaN	NaN	NaN	Low	NaN	NaN
rno-miR-3587	0	NaN	NaN	NaN	NaN	Low	NaN	NaN
rno-miR-702-5p	0	NaN	NaN	NaN	NaN	Low	NaN	NaN
rno-miR-702-3p	0	NaN	NaN	NaN	NaN	Low	NaN	NaN
rno-miR-3596a	0	NaN	NaN	NaN	NaN	Low	NaN	NaN
rno-miR-3588	0	NaN	NaN	NaN	NaN	Low	NaN	NaN
rno-miR-3589	0	NaN	NaN	NaN	NaN	Low	NaN	NaN
rno-miR-3590-5p	0	NaN	NaN	NaN	NaN	Low	NaN	NaN
rno-miR-2985	0	NaN	NaN	NaN	NaN	Low	NaN	NaN
rno-miR-3591	0	NaN	NaN	NaN	NaN	Low	NaN	NaN
rno-miR-344b-1-3p	0	NaN	NaN	NaN	NaN	Low	NaN	NaN
rno-miR-3592	0	NaN	NaN	NaN	NaN	Low	NaN	NaN
rno-miR-3593-3p	0	NaN	NaN	NaN	NaN	Low	NaN	NaN
rno-miR-3594-5p	0	NaN	NaN	NaN	NaN	Low	NaN	NaN
rno-miR-3594-3p	0	NaN	NaN	NaN	NaN	Low	NaN	NaN
rno-miR-741-5p	0	NaN	NaN	NaN	NaN	Low	NaN	NaN
rno-miR-741-3p	0	NaN	NaN	NaN	NaN	Low	NaN	NaN
rno-miR-3595	0	NaN	NaN	NaN	NaN	Low	NaN	NaN
rno-miR-328b-3p	0	NaN	NaN	NaN	NaN	Low	NaN	NaN
rno-miR-1199-5p	0	NaN	NaN	NaN	NaN	Low	NaN	NaN
rno-miR-1199-3p	0	NaN	NaN	NaN	NaN	Low	NaN	NaN
rno-miR-3068-5p	0	NaN	NaN	NaN	NaN	Low	NaN	NaN
rno-miR-1843a-3p	0	NaN	NaN	NaN	NaN	Low	NaN	NaN
rno-miR-509-5p	0	NaN	NaN	NaN	NaN	Low	NaN	NaN
rno-miR-509-3p	0	NaN	NaN	NaN	NaN	Low	NaN	NaN
rno-miR-1306-3p	0	NaN	NaN	NaN	NaN	Low	NaN	NaN
rno-miR-3473	0	NaN	NaN	NaN	NaN	Low	NaN	NaN
rno-miR-6215	0	NaN	NaN	NaN	NaN	Low	NaN	NaN
rno-miR-378b	0	NaN	NaN	NaN	NaN	Low	NaN	NaN
rno-miR-6216	0	NaN	NaN	NaN	NaN	Low	NaN	NaN
rno-miR-6314	0	NaN	NaN	NaN	NaN	Low	NaN	NaN
rno-miR-344i	0	NaN	NaN	NaN	NaN	Low	NaN	NaN
rno-miR-344g	0	NaN	NaN	NaN	NaN	Low	NaN	NaN
rno-miR-6316	0	NaN	NaN	NaN	NaN	Low	NaN	NaN
rno-miR-6317	0	NaN	NaN	NaN	NaN	Low	NaN	NaN
rno-miR-6318	0	NaN	NaN	NaN	NaN	Low	NaN	NaN
rno-miR-6320	0	NaN	NaN	NaN	NaN	Low	NaN	NaN
rno-miR-6321	0	NaN	NaN	NaN	NaN	Low	NaN	NaN
rno-miR-6322	0	NaN	NaN	NaN	NaN	Low	NaN	NaN
rno-miR-6323	0	NaN	NaN	NaN	NaN	Low	NaN	NaN
rno-miR-6324	0	NaN	NaN	NaN	NaN	Low	NaN	NaN
rno-miR-6325	0	NaN	NaN	NaN	NaN	Low	NaN	NaN
rno-miR-6326	0	NaN	NaN	NaN	NaN	Low	NaN	NaN
rno-miR-6327	0	NaN	NaN	NaN	NaN	Low	NaN	NaN
rno-miR-6328	0	NaN	NaN	NaN	NaN	Low	NaN	NaN
rno-miR-6330	0	NaN	NaN	NaN	NaN	Low	NaN	NaN
rno-miR-6331	0	NaN	NaN	NaN	NaN	Low	NaN	NaN
rno-miR-3072	0	NaN	NaN	NaN	NaN	Low	NaN	NaN
rno-miR-679	0	NaN	NaN	NaN	NaN	Low	NaN	NaN
rno-miR-6332	0	NaN	NaN	NaN	NaN	Low	NaN	NaN
rno-miR-6334	0	NaN	NaN	NaN	NaN	Low	NaN	NaN
rno-miR-7578	0	NaN	NaN	NaN	NaN	Low	NaN	NaN
rno-miR-155-3p	0	NaN	NaN	NaN	NaN	Low	NaN	NaN
rno-miR-1247-3p	0	NaN	NaN	NaN	NaN	Low	NaN	NaN
rno-miR-1297	0	NaN	NaN	NaN	NaN	Low	NaN	NaN
rno-miR-148a-5p	0	NaN	NaN	NaN	NaN	Low	NaN	NaN
rno-miR-149-3p	0	NaN	NaN	NaN	NaN	Low	NaN	NaN
rno-miR-15a-5p	0	NaN	NaN	NaN	NaN	Low	NaN	NaN
rno-miR-15a-3p	0	NaN	NaN	NaN	NaN	Low	NaN	NaN
rno-miR-1843b-5p	0	NaN	NaN	NaN	NaN	Low	NaN	NaN
rno-miR-1843b-3p	0	NaN	NaN	NaN	NaN	Low	NaN	NaN
rno-miR-1896	0	NaN	NaN	NaN	NaN	Low	NaN	NaN
rno-miR-193b-5p	0	NaN	NaN	NaN	NaN	Low	NaN	NaN
rno-miR-193b-3p	0	NaN	NaN	NaN	NaN	Low	NaN	NaN
rno-miR-1956-5p	0	NaN	NaN	NaN	NaN	Low	NaN	NaN
rno-miR-1956-3p	0	NaN	NaN	NaN	NaN	Low	NaN	NaN
rno-miR-3064-5p	0	NaN	NaN	NaN	NaN	Low	NaN	NaN
rno-miR-3064-3p	0	NaN	NaN	NaN	NaN	Low	NaN	NaN
rno-miR-3084a-5p	0	NaN	NaN	NaN	NaN	Low	NaN	NaN
rno-miR-3084a-3p	0	NaN	NaN	NaN	NaN	Low	NaN	NaN
rno-miR-3084b-5p	0	NaN	NaN	NaN	NaN	Low	NaN	NaN
rno-miR-3084b-3p	0	NaN	NaN	NaN	NaN	Low	NaN	NaN
rno-miR-3084c-5p	0	NaN	NaN	NaN	NaN	Low	NaN	NaN
rno-miR-3084c-3p	0	NaN	NaN	NaN	NaN	Low	NaN	NaN
rno-miR-3084d	0	NaN	NaN	NaN	NaN	Low	NaN	NaN
rno-miR-450b-3p	0	NaN	NaN	NaN	NaN	Low	NaN	NaN
rno-miR-452-5p	0	NaN	NaN	NaN	NaN	Low	NaN	NaN
rno-miR-5132-5p	0	NaN	NaN	NaN	NaN	Low	NaN	NaN
rno-miR-5132-3p	0	NaN	NaN	NaN	NaN	Low	NaN	NaN
rno-miR-762	0	NaN	NaN	NaN	NaN	Low	NaN	NaN
rno-miR-466b-4-3p	0	NaN	NaN	NaN	NaN	Low	NaN	NaN
rno-miR-1b	0	NaN	NaN	NaN	NaN	Low	NaN	NaN
10_GGCAGAGGAGGGCTGTTCTTCC_rno-mir-298	91.0184	0.123689	0.268182	NaN	NaN	Outlier	87.1191	94.9177
12_AACCCGTAGATCCGAACTTGT_rno-mir-100	17.9326	0.382449	0.320308	NaN	NaN	Outlier	15.5695	20.2956
12_AACCCGTAGATCCGATCTTGT_rno-mir-99a	5.07376	0.349211	0.3038	NaN	NaN	Low	4.46268	5.68484
14_TCCCTGAGACCCTTTAACCTGT_rno-mir-125a	77.2009	0.376572	0.285732	NaN	NaN	Outlier	67.1822	87.2195
15_TCCCTGAGGAGCCCTTTGAGCCTGT_rno-mir-351-2	107.053	0.174477	0.27173	NaN	NaN	Outlier	100.588	113.519
25_TACCCTGTAGAACCGAATTTGTG_rno-mir-10b	6414.59	0.182408	0.224195	NaN	NaN	Outlier	6009.61	6819.57
26_ACCCTGTAGAACCGAATTTGTG_rno-mir-10b	2382.4	0.198225	0.219101	NaN	NaN	Outlier	2218.99	2545.82
34_TTTGGCAATGGTAGAACTCACAC_rno-mir-182	147.454	0.107735	0.249924	NaN	NaN	Outlier	141.951	152.957
6_CACCCGTAGAACCGACCTTGC_rno-mir-99b	268.857	0.248403	0.238653	NaN	NaN	Outlier	245.768	291.946
6_CACCCGTAGAACCGACCTTGCGGGGCCTTCGCCGCACA_rno-mir-99b	0	NaN	NaN	NaN	NaN	Low	NaN	NaN
6_CACCCGTAGAACCGACCTTGCGT_rno-mir-99b	44.0731	0.281158	0.281817	NaN	NaN	Outlier	39.792	48.3541
9_ATAGTAGACCGTATAGCGTACG_rno-mir-411	25.2026	0.317129	0.332035	NaN	NaN	Outlier	22.4437	27.9615

## Sheet: deseq.res (5)_NP vs LP_7DL
	baseMean	log2FoldChange	lfcSE	pvalue	padj	status	control	comparison		FC
25_TACCCTGTAGATCCGAATTCGT_rno-mir-10b	13.7553	-1.2748	0.347574	0.000244746	0.0578053	OK	19.4658	8.0449		0.413284
50_CTAGACTGAGGCTCCTTGAGGA_rno-mir-151	142.077	0.849009	0.241158	0.000430638	0.0578053	OK	101.438	182.717		1.80126
69_TACAGCAGGCACAGACAGGCAG_rno-mir-214	7.88794	1.2831	0.368913	0.000505073	NaN	Low	4.59455	11.1813		2.43361
rno-miR-298-5p	43.1799	0.958238	0.277635	0.000557607	0.0578053	OK	29.3448	57.015		1.94294
60_TCAGTGCACTACAGAACTTTGT_rno-mir-148a	439.246	-0.629689	0.187058	0.000761917	0.059239	OK	533.611	344.881		0.646316
59_TGAGATGAAGCACTGTAGCTCTT_rno-mir-143	114.777	-0.481706	0.149533	0.00127564	0.079345	OK	133.763	95.7917		0.71613
15_TCCCTGAGGAGCCCTTTGAGCCTG_rno-mir-351-1	75.2398	0.762538	0.245025	0.0018577	0.096291	OK	55.8061	94.6736		1.69647
rno-miR-1249	5.33016	1.24923	0.407505	0.00217264	NaN	Low	3.15661	7.50372		2.37714
25_TACCCTGTAGATCCTAATTTGT_rno-mir-10b	1.4933	-1.21608	0.396973	0.00218843	NaN	Low	2.08787	0.898724		0.430449
47_TATTGCACTTGTCCCGGCCTGTAA_rno-mir-92a-1	495.955	0.715989	0.235313	0.00234459	0.104167	OK	375.353	616.557		1.64261
15_TCCCTGAGGAGCCCTTTGAGCCTG_rno-mir-351-2	70.0048	0.831939	0.278076	0.00277366	0.107826	OK	50.3618	89.6478		1.78008
8_AGACCCTGGTCTGCACTCTGTCT_rno-mir-504	3.04851	1.21785	0.409659	0.00295068	NaN	Low	1.83314	4.26387		2.32599
11_TGTAAACATCCCCGACTGGAAGCT_rno-mir-30d	1490.98	0.671233	0.229324	0.00342237	0.116139	OK	1150.25	1831.7		1.59243
14_AACATTCAACGCTGTCGGTGAGTT_rno-mir-181a-1	118.573	0.474239	0.165099	0.004073	0.116139	OK	99.2581	137.888		1.38919
14_AACATTCATTGCTGTCGGTGGGTT_rno-mir-181b-2	40.6137	0.614995	0.218729	0.00492839	0.116139	OK	32.086	49.1414		1.53155
rno-miR-181a-5p	4124.49	0.357438	0.127288	0.00498333	0.116139	OK	3616.15	4632.82		1.28115
47_TATTGCACTTGTCCCGGCCTGTAAA_rno-mir-92a-1	54.9554	0.758388	0.270098	0.00498777	0.116139	OK	40.8348	69.0761		1.6916
59_TGAGATGAAGCACTGTAGCTCT_rno-mir-143	1282.43	-0.481795	0.173588	0.00551163	0.116139	OK	1494.6	1070.26		0.716086
rno-miR-199a-3p	91.9256	-0.451648	0.163036	0.00560154	0.116139	OK	106.198	77.6529		0.731207
61_AGCTACATCTGGCTACTGGGTCTCT_rno-mir-222	13.8402	0.87936	0.320752	0.00611489	0.118858	OK	9.74814	17.9323		1.83956
rno-miR-125a-5p	555.364	0.764901	0.286207	0.00752779	0.1299	OK	411.495	699.234		1.69925
rno-miR-486	342.46	0.822269	0.309635	0.0079166	0.1299	OK	247.426	437.495		1.76818
rno-miR-26b-5p	27.5914	-0.666477	0.251048	0.007936	0.1299	OK	33.8536	21.3292		0.630044
47_CTGGCCCTCTCTGCCCTTCCGTTT_rno-mir-328a	3.6727	1.09152	0.411582	0.00800116	NaN	Low	2.34603	4.99937		2.13099
15_TCCCTGAGGAGCCCTTTGAGCCT_rno-mir-351-1	218.044	0.755468	0.28831	0.00878436	0.136597	OK	162.224	273.864		1.68818
11_TGTAAACATCCCCGACTGGAAGC_rno-mir-30d	443.257	0.664265	0.257134	0.00978479	0.139071	OK	342.977	543.537		1.58476
rno-miR-143-3p	281.772	-0.427275	0.165963	0.0100382	0.139071	OK	323.195	240.349		0.743665
15_TAGGTAGTTTCCTGTTGTTGGGT_rno-mir-196b-2	8.20261	-0.921188	0.358447	0.0101715	NaN	Low	10.7359	5.66934		0.528074
6_CACCCGTAGAACCGACCTTGCGA_rno-mir-99b	88.3921	0.69393	0.270422	0.010285	0.139071	OK	67.5345	109.25		1.61768
47_TATTGCACTTGTCCCGGCCTGTTAT_rno-mir-92a-1	26.3201	0.752323	0.295453	0.0108859	0.141063	OK	19.6089	33.0313		1.6845
5_TGAGGTAGTAGTTTGTGCTGTTAT_rno-let-7i	2.613	-1.05055	0.41395	0.0111532	NaN	Low	3.52445	1.70155		0.482785
69_TACAGCAGGCACAGACAGGCAGT_rno-mir-214	20.5436	0.73947	0.292438	0.0114505	0.142445	OK	15.391	25.6962		1.66956
32_TCCTTCATTCCACCGGAGTCTG_rno-mir-205	13.6448	0.916118	0.368974	0.0130327	0.155891	OK	9.45248	17.8371		1.88703
48_TACTAGACTGAGGCTCCTTGAG_rno-mir-151	6.11793	0.939344	0.38177	0.0138745	NaN	Low	4.19373	8.04213		1.91766
70_ACAGCAGGCACAGACAGGCAGT_rno-mir-214	57.7846	0.729447	0.298095	0.0144039	0.15639	OK	43.4797	72.0895		1.658
14_TCCCTGAGACCCTTTAACCTGTG_rno-mir-125a	153.516	0.712119	0.291204	0.0144681	0.15639	OK	116.379	190.652		1.63821
rno-miR-151-3p	392.152	0.676411	0.276926	0.014583	0.15639	OK	301.869	482.435		1.59816
rno-let-7a-5p	463.777	-0.537048	0.221511	0.0153305	0.158926	OK	549.115	378.439		0.68918
22_AAAGTTCTGAGACACTCTGACT_rno-mir-148a	52.1129	-0.645553	0.267941	0.0159827	0.160343	OK	63.5815	40.6443		0.639248
rno-miR-148a-3p	2.74842	-0.974918	0.412661	0.0181514	NaN	Low	3.64326	1.85358		0.508769
14_TCCCTGAGACCCTTTAACCTG_rno-mir-125a	23.9111	0.716509	0.305434	0.0189828	0.183901	OK	18.0926	29.7297		1.6432
14_TCCCTGAGACCCTTTAACCTGTGG_rno-mir-125a	259.194	0.726492	0.311056	0.0195136	0.183901	OK	195.278	323.109		1.65461
rno-miR-125b-5p	169.618	0.567869	0.250548	0.0234202	0.214226	OK	136.66	202.576		1.48233
59_TGAGATGAAGCACTGTAGCTC_rno-mir-143	1827.05	-0.452711	0.205729	0.0277695	0.238369	OK	2111.38	1542.72		0.730668
16_TGTAAACATCCTACACTCTCAGCT_rno-mir-30c-1	520.02	0.229632	0.104678	0.0282568	0.238369	OK	478.722	561.318		1.17254
11_TGTAAACATCCCCGACTGGA_rno-mir-30d	139.879	0.473019	0.215765	0.028359	0.238369	OK	117.151	162.607		1.38801
15_TCTTTGGTTATCTAGCTGTAT_rno-mir-9a-2	2.19359	-0.896171	0.40927	0.0285473	NaN	Low	2.8538	1.53338		0.537311
46_AGCTCGGTCTGAGGCCCCTCAGA_rno-mir-423	4.6897	0.901171	0.413686	0.0293765	NaN	Low	3.27084	6.10857		1.86758
45_TCAGGCTCAGTCCCCTCCCGATT_rno-mir-484	2.33605	0.895499	0.413281	0.0302498	NaN	Low	1.63346	3.03865		1.86025
25_TACCCTGTAGAACCGAATTTGTGTGT_rno-mir-10b	1.38164	-0.853174	0.394426	0.0305351	NaN	Low	1.77867	0.984608		0.553565
54_TATTGCACTTGTCCCGGCCTGAAA_rno-mir-92a-2	4.3547	0.854159	0.396571	0.0312511	NaN	Low	3.10197	5.60744		1.80771
3_TCCTGTACTGAGCTGCCCCGA_rno-mir-486	125.537	0.714019	0.332829	0.0319286	0.26131	OK	95.0907	155.984		1.64037
45_ATCACATTGCCAGGGATTTCCAA_rno-mir-23a	1.45825	0.849281	0.39685	0.0323503	NaN	Low	1.04101	1.87549		1.8016
rno-miR-196b-5p	49.4654	-0.538054	0.25272	0.0332498	0.265146	OK	58.584	40.3468		0.688699
24_AAGTTCTGTTATACACTCAGGCT_rno-mir-148b	1.12927	0.791176	0.374531	0.0346482	NaN	Low	0.827158	1.43138		1.73048
14_TGAGGTAGGAGGTTGTATAGT_rno-let-7e	19.5404	-0.574523	0.27344	0.0356327	0.277045	OK	23.3805	15.7002		0.671508
rno-miR-17-1-3p	0.771949	-0.731816	0.351191	0.0371771	NaN	Low	0.963644	0.580254		0.602145
15_TAGGTAGTTTCCTGTTGTTGGGT_rno-mir-196b-1	9.33752	-0.796444	0.385736	0.0389479	NaN	Low	11.8514	6.82364		0.575767
60_CTATACAACCTACTGCCTTCCT_rno-let-7b	13.6156	0.828852	0.403748	0.0400828	0.285636	OK	9.80853	17.4226		1.77627
22_CAGCAGCAATTCATGTTTTGGAT_rno-mir-322-1	19.0078	-0.724754	0.35323	0.0401903	0.285636	OK	23.6843	14.3314		0.6051
24_TAGGTAGTTTCATGTTGTTGGGT_rno-mir-196a	13.9213	-0.653466	0.319124	0.0405906	0.285636	OK	17.0213	10.8213		0.635751
15_TCCCTGAGGAGCCCTTTGAGCC_rno-mir-351-1	85.5733	0.600773	0.294514	0.0413626	0.285636	OK	68.009	103.138		1.51653
21_TACCCTGTAGAATCGAATTTGT_rno-mir-10a	1.51805	-0.818147	0.401719	0.0416888	NaN	Low	1.93731	1.09879		0.56717
10_GGCAGAGGAGGGCTGTTCTTCC_rno-mir-298	27.1142	0.639003	0.314522	0.0421874	0.285636	OK	21.2058	33.0227		1.55725
15_TCCCTGAGGAGCCCTTTGAGCCT_rno-mir-351-2	221.265	0.589842	0.29041	0.0422484	0.285636	OK	176.653	265.877		1.50508
48_TGTGACAGATTGATAACTGAAAGT_rno-mir-542-3	8.74094	-0.730845	0.362531	0.0438048	NaN	Low	10.9088	6.5731		0.602551
15_TCCCTGAGGAGCCCTTTGAGCCTGT_rno-mir-351-1	70.8831	0.623373	0.312509	0.0460715	0.300242	OK	55.8031	85.9632		1.54047
15_TCTTTGGTTATCTAGCTGTATG_rno-mir-9a-1	3.89219	-0.804965	0.404484	0.0465794	NaN	Low	4.95071	2.83367		0.572376
rno-miR-146b-5p	31.6645	-0.592888	0.298141	0.0467434	0.300242	OK	38.0808	25.2481		0.663014
5_TGAGGTAGTAGTTTGTGCTG_rno-let-7i	2.16201	-0.809001	0.407095	0.0468944	NaN	Low	2.75279	1.57123		0.570777
21_TACCCTGTAGAACCGAATTTGA_rno-mir-10a	9.61866	-0.70113	0.353371	0.0472424	NaN	Low	11.911	7.32633		0.61509
rno-miR-149-5p	5.68033	0.791702	0.400284	0.0479455	NaN	Low	4.15971	7.20094		1.73112
14_AACATTCAACGCTGTCGGTGAG_rno-mir-181a-1	1237	0.291224	0.148006	0.0491092	0.300242	OK	1112.57	1361.43		1.22368
14_TTCAAGTAATTCAGGATAGGTT_rno-mir-26b	266.868	-0.337109	0.171499	0.0493369	0.300242	OK	297.906	235.83		0.791626
46_TACAGTACTGTGATAACTGAAT_rno-mir-101a	8.76927	-0.696988	0.356215	0.0503885	NaN	Low	10.8473	6.69125
rno-miR-320-3p	21.3191	0.558434	0.286606	0.0513622	0.300242	OK	17.2438	25.3945
rno-miR-22-3p	2936.79	-0.228662	0.117808	0.0522618	0.300242	OK	3169.04	2704.54
21_TACCCTGTAGATCCGAAT_rno-mir-10a	2.38923	-0.803435	0.414203	0.0524145	NaN	Low	3.03784	1.74063
rno-let-7i-5p	257.321	-0.492118	0.254496	0.053151	0.300242	OK	300.788	213.854
47_TATTGCACTTGTCCCGGCCTGTTAA_rno-mir-92a-1	12.2367	0.751992	0.389234	0.0533623	0.300242	OK	9.1179	15.3556
rno-miR-98-5p	44.5706	-0.575333	0.299245	0.0545286	0.300242	OK	53.3419	35.7994
54_TATTGCACTTGTCCCGGCCTGA_rno-mir-92a-2	144.091	0.54452	0.283501	0.0547697	0.300242	OK	117.217	170.966
53_CACTAGATTGTGAGCTCC_rno-mir-28	1.01106	-0.63723	0.331805	0.0547953	NaN	Low	1.23079	0.791331
6_TGAGGTAGTAGTTTGTACAGT_rno-let-7g	44.2934	-0.476313	0.248869	0.0556318	0.300242	OK	51.5395	37.0473
rno-miR-27a-5p	0.999476	0.708345	0.37108	0.0562787	NaN	Low	0.758924	1.24003
rno-miR-378a-3p	141.258	-0.354286	0.185666	0.0563665	0.300242	OK	158.516	124
38_AACATTCAACGCTGTCGGTGAG_rno-mir-181a-2	1226.62	0.278223	0.146739	0.0579553	0.300242	OK	1108.71	1344.53
50_CTAGACTGAGGCTCCTTGAG_rno-mir-151	85.434	0.590032	0.311976	0.0585883	0.300242	OK	68.2032	102.665
38_AACATTCAACGCTGTCGGTGA_rno-mir-181a-2	111.018	0.36406	0.192725	0.0588898	0.300242	OK	97.084	124.951
rno-miR-341	2.26482	-0.713542	0.378615	0.0594826	NaN	Low	2.81375	1.71588
44_CTGCCCTGGCCCGAGGGACCGACT_rno-mir-874	3.56831	0.779687	0.413871	0.0595802	NaN	Low	2.62689	4.50973
13_TGAGGTAGTAGGTTGTATGGTTT_rno-let-7c-2	11.0724	-0.654811	0.348758	0.0604424	0.301702	OK	13.5429	8.60189
rno-miR-351-5p	25.3597	0.648286	0.347419	0.0620405	0.301702	OK	19.7559	30.9635
23_AACATTCAACCTGTCGGTGAG_rno-mir-181c	80.592	0.466643	0.25012	0.0620866	0.301702	OK	67.6706	93.5134
59_CCTCTGGGCCCTTCCTCCAGTA_rno-mir-326	1.61721	0.731368	0.392798	0.0626108	NaN	Low	1.21585	2.01857
48_TGTGACAGATTGATAACTGAAAGT_rno-mir-542-1	7.78185	-0.669115	0.360107	0.0631549	NaN	Low	9.55477	6.00892
83_ACCACCAACCGTTGACTGTACCT_rno-mir-181a-2	6.09239	0.707561	0.383399	0.0649653	NaN	Low	4.62765	7.55714
60_TACCACAGGGTAGAACCACGGACT_rno-mir-140	7.73986	-0.700149	0.379743	0.0652209	NaN	Low	9.58195	5.89778
10_GGCAGAGGAGGGCTGTTCTTCCCT_rno-mir-298	7.55285	0.683388	0.371292	0.0656854	NaN	Low	5.79672	9.30898
24_TGACCTATGAATTGACAGCCA_rno-mir-192	34.5426	-0.428695	0.233282	0.0661109	0.314074	OK	39.6373	29.4479
15_TCCCTGAGGAGCCCTTTGAGCCTTT_rno-mir-351-2	3.66441	0.751215	0.409693	0.0667129	NaN	Low	2.73136	4.59745
47_TATTGCACTTGTCCCGGCCTGTAT_rno-mir-92a-1	538.369	0.465763	0.254515	0.0672494	0.314074	OK	452.211	624.526
51_TTTGGTCCCCTTCAACCAGCTGT_rno-mir-133a	3.73698	0.756307	0.414001	0.0677261	NaN	Low	2.77929	4.69467
rno-miR-181c-5p	430.841	0.431152	0.236151	0.0678885	0.314074	OK	366.937	494.745
55_ACAAGTCAGGCTCTTGGGACC_rno-mir-125b-2	5.27495	0.716363	0.392575	0.0680343	NaN	Low	3.99159	6.55832
47_AAAAGCTGGGTTGAGAGGGCGAAT_rno-mir-320	5.95014	0.713302	0.392769	0.0693571	NaN	Low	4.50845	7.39184
45_GTACAGTACTGTGATAACTGAA_rno-mir-101a	10.933	-0.635587	0.351021	0.0701907	0.314074	OK	13.3031	8.5629
rno-miR-214-3p	6.87457	0.688495	0.381543	0.0711525	NaN	Low	5.26464	8.4845
9_GACCCTGGTCTGCACTCTGTCT_rno-mir-504	11.2737	0.631568	0.351188	0.0721177	0.314074	OK	8.84475	13.7027
14_TGAGGTAGGAGGTTGTATAG_rno-let-7e	1.68345	-0.728657	0.405233	0.0721579	NaN	Low	2.09977	1.26714
7_TGAGGTAGTAGATTGTATAGT_rno-let-7f-2	82.2096	-0.44638	0.248693	0.0726688	0.314074	OK	94.8272	69.592
23_AACATTCAACCTGTCGGTGAGTTT_rno-mir-181c	48.0747	0.413963	0.230753	0.0728191	0.314074	OK	41.2244	54.9249
54_TATTGCACTTGTCCCGGCCTGTAG_rno-mir-92a-2	33.8778	0.535598	0.298672	0.0729305	0.314074	OK	27.6605	40.0951
rno-let-7g-5p	303.296	-0.335556	0.187639	0.0737272	0.314074	OK	338.409	268.182
rno-miR-101b-3p	2.26751	-0.738414	0.413119	0.0738707	NaN	Low	2.83545	1.69956
rno-miR-423-3p	108.012	0.615912	0.345752	0.0748519	0.314074	OK	85.2998	130.724
rno-miR-30a-5p	97.045	-0.368891	0.207715	0.0757413	0.314074	OK	109.385	84.7052
52_TTGGTCCCCTTCAACCAGCTGT_rno-mir-133a	2.64346	0.728904	0.413322	0.0778116	NaN	Low	1.98952	3.29739
15_TAGGTAGTTTCCTGTTGTTGGGA_rno-mir-196b-2	8.28479	-0.623593	0.354756	0.0787798	NaN	Low	10.0479	6.52164
rno-miR-30d-5p	75.2108	0.471953	0.269116	0.0794793	0.321842	OK	63.0173	87.4042
rno-let-7d-3p	131.504	0.641518	0.366055	0.0796843	0.321842	OK	102.739	160.269
rno-miR-3559-3p	0.613385	0.538491	0.307484	0.0798978	NaN	Low	0.500222	0.726548
16_TGTAAACATCCTTGAC_rno-mir-30e	4.99038	-0.695246	0.39715	0.0800173	NaN	Low	6.17009	3.81068
47_AAAAGCTGGGTTGAGAGGGCGAAA_rno-mir-320	1.64592	0.698634	0.404274	0.0839668	NaN	Low	1.25501	2.03684
5_TGTAAACATCCTCGAC_rno-mir-30a	17.9552	-0.650437	0.378814	0.0859727	0.342789	OK	21.9355	13.9749
15_TGAGGTAGTAAGTTGTATTGT_rno-mir-98	7.25885	-0.653081	0.381665	0.0870565	NaN	Low	8.87433	5.64337
23_AACATTCAACCTGTCGGTGAGTT_rno-mir-181c	405.654	0.395756	0.231659	0.0875702	0.344738	OK	350.362	460.947
14_TGTAACAGCAACTCCATGTGGAA_rno-mir-194-2	8.01664	-0.636197	0.373211	0.0882583	NaN	Low	9.75613	6.27716
44_CAAGCTCGTGTCTGTGGGTCCGA_rno-mir-99b	1.16568	0.576443	0.338864	0.0889233	NaN	Low	0.93585	1.39551
45_GTACAGTACTGTGATAACTGA_rno-mir-101a	17.7147	-0.475739	0.280018	0.0893271	0.345388	OK	20.6093	14.8201
59_TGAGATGAAGCACTGTAGCT_rno-mir-143	1267.67	-0.28444	0.167749	0.0899563	0.345388	OK	1392.23	1143.11
17_TAGCTTATCAGACTGATGTTG_rno-mir-21	27.4113	-0.402208	0.239061	0.0924817	0.350754	OK	31.2077	23.6149
rno-miR-330-5p	0.454383	0.505674	0.300761	0.0927024	NaN	Low	0.375556	0.533209
46_ATCAACAGACATTAATTGGGCGC_rno-mir-421	10.0528	0.604072	0.360355	0.0936744	0.350997	OK	7.97841	12.1272
30_CCCAGTGTTTAGACTACCTGTTC_rno-mir-199a	4.30401	-0.665885	0.398271	0.0945362	NaN	Low	5.28002	3.32801
rno-let-7c-5p	391.957	-0.444159	0.266342	0.0953898	0.353169	OK	451.821	332.094
15_TCCCTGAGGAGCCCTTTGAGCCTTT_rno-mir-351-1	3.8984	0.683791	0.41051	0.0957713	NaN	Low	2.99146	4.80534
rno-miR-324-3p	2.09889	0.67769	0.40982	0.0982031	NaN	Low	1.6148	2.58299
56_CAACTAGACTGTGAGCTTCTAGA_rno-mir-708	2.6962	-0.682892	0.414215	0.0992213	NaN	Low	3.32266	2.06974
50_AACTGGCCCACAAAGTCCCGCT_rno-mir-193b	5.42605	0.641877	0.392532	0.102003	NaN	Low	4.23851	6.6136
rno-miR-210-3p	7.37665	0.587012	0.359052	0.102071	NaN	Low	5.89629	8.85701
15_TCCCTGAGGAGCCCTTTGAGCCTGTT_rno-mir-351-2	7.96136	0.673996	0.412894	0.102601	NaN	Low	6.13477	9.78794
41_ACTGGACTTGGAGTCAGAAG_rno-mir-378a	18.2602	-0.469921	0.289599	0.104663	0.380683	OK	21.208	15.3123
9_ATAGTAGACCGTATAGCGTACG_rno-mir-411	13.3909	-0.645118	0.399189	0.106079	0.380683	OK	16.336	10.4459
46_AGCTCGGTCTGAGGCCCCTCAGTT_rno-mir-423	10.7997	0.644691	0.399398	0.106493	0.380683	OK	8.42609	13.1734
47_TATTGCACTTGTCCCGGCCTGTTTT_rno-mir-92a-1	1.52397	0.610717	0.381487	0.109402	NaN	Low	1.20614	1.8418
23_CTGACCTATGAATTGACAGCCAAA_rno-mir-192	3.78013	-0.657253	0.411465	0.110188	NaN	Low	4.6266	2.93366
rno-miR-194-5p	52.2467	-0.396461	0.249506	0.112064	0.396046	OK	59.3807	45.1127
19_TTGAAACATTCTCTACTGAACC_rno-mir-653	6.07446	-0.637261	0.402663	0.113509	NaN	Low	7.39466	4.75427
21_TACCCTGTAGAACCGAATTTTT_rno-mir-10a	1.33348	-0.596633	0.378939	0.115375	NaN	Low	1.60535	1.06161
58_CAAAACATGAAGCGCTGCAACA_rno-mir-322-2	1.08863	-0.610147	0.387833	0.115667	NaN	Low	1.31547	0.861801
15_TCCCTGAGGAGCCCTTTGAGCCTGAAA_rno-mir-351-2	0.753468	0.550816	0.350372	0.115929	NaN	Low	0.611354	0.895581
48_TGTGACAGATTGATAACTGA_rno-mir-542-3	0.753468	0.550816	0.350372	0.115929	NaN	Low	0.611354	0.895581
14_TCTGGCTCCGTGTCTTCACTCC_rno-mir-149	1.9222	0.636194	0.404798	0.116035	NaN	Low	1.50511	2.33928
15_TCCCTGAGGAGCCCTTTGAGCCTAT_rno-mir-351-1	2.85099	0.647922	0.412397	0.116156	NaN	Low	2.22134	3.48064
27_ATGGCACTGGTAGAATTCACT_rno-mir-183	1.90053	0.621466	0.396561	0.117082	NaN	Low	1.4974	2.30366
12_TGAGGTAGTAGGTTGTATAGT_rno-let-7a-1	46.9086	-0.406421	0.259687	0.117573	0.410388	OK	53.4725	40.3446
rno-miR-99b-5p	551.069	0.418561	0.268734	0.119345	0.410388	OK	471.686	630.452
5_TGAGGTAGTAGTTTGTGCTGT_rno-let-7i	30.3257	-0.456759	0.293843	0.120081	0.410388	OK	35.0866	25.5649
60_CTATACAACCTACTGCCTTCC_rno-let-7b	3.27059	0.639448	0.414249	0.122678	NaN	Low	2.55742	3.98377
14_CAAAGAATTCTCCTTTTGGGCTT_rno-mir-186	51.4419	0.321977	0.208896	0.123236	0.416593	OK	45.7253	57.1585
70_CAGTAGTCTGCACATTGGTTA_rno-mir-199a	5.27101	-0.596503	0.389377	0.125537	NaN	Low	6.34543	4.19658
54_TATTGCACTTGTCCCGGCCTGTA_rno-mir-92a-2	106.093	0.431943	0.282297	0.125991	0.421326	OK	90.3284	121.857
45_CACAGCTCCCATCTCAGAAC_rno-mir-674	2.535	0.632288	0.414243	0.126918	NaN	Low	1.98822	3.08178
rno-miR-148b-3p	9.20942	-0.54315	0.355926	0.127005	NaN	Low	10.9228	7.49602
38_AACATTCAACGCTGTCGGTG_rno-mir-181a-2	15.0029	0.483688	0.317373	0.1275	0.421835	OK	12.5112	17.4946
24_ACCTGGCATACAATGTAGATTTCTGT_rno-mir-221	0.582541	-0.443201	0.291754	0.128739	NaN	Low	0.671323	0.493759
rno-miR-542-3p	9.72301	-0.510946	0.337349	0.129876	NaN	Low	11.427	8.01902
32_TCCTTCATTCCACCGGAGTCTGTA_rno-mir-205	0.934305	0.53643	0.354893	0.130655	NaN	Low	0.76258	1.10603
17_TAGCTTATCAGACTGATGT_rno-mir-21	1.08578	-0.540129	0.358629	0.132043	NaN	Low	1.28669	0.884867
rno-let-7c-1-3p	0.381909	0.421705	0.280314	0.132478	NaN	Low	0.326486	0.437332
15_TGAGGTAGTAGGTTGTATGGT_rno-let-7c-1	19.2413	-0.452726	0.30144	0.133129	0.435821	OK	22.2358	16.2468
60_TCAGTGCACTACAGAACTTTGTCT_rno-mir-148a	25.551	-0.38907	0.26038	0.135113	0.437709	OK	28.9756	22.1264
38_AACATTCAACGCTGTCGGTGAGTT_rno-mir-181a-2	108.203	0.304053	0.204449	0.136966	0.439138	OK	96.8425	119.563
11_TAAAGTGCTGACAGTGCAGA_rno-mir-106b	4.83051	-0.602988	0.406488	0.137966	NaN	Low	5.82554	3.83547
60_TGGCTCAGTTCAGCAGGAACA_rno-mir-24-2	5.04199	-0.606263	0.408757	0.138024	NaN	Low	6.08606	3.99791
46_TACAGTACTGTGATAACTGAAA_rno-mir-101a	1.41236	-0.59264	0.400324	0.138766	NaN	Low	1.69843	1.12628
15_TGTAAACATCCTACACTCAGCTGT_rno-mir-30b	1.2131	-0.567126	0.384011	0.139716	NaN	Low	1.44852	0.977692
rno-miR-200b-5p	1.6128	0.589737	0.40116	0.141541	NaN	Low	1.28768	1.93792
23_CTGACCTATGAATTGACAGCCA_rno-mir-192	143.322	-0.265963	0.182709	0.145486	0.458741	OK	156.495	130.148
46_TACAGTACTGTGATAGCTGAAGT_rno-mir-101a	1.34802	-0.550901	0.378743	0.145794	NaN	Low	1.60231	1.09372
rno-let-7b-5p	101.854	-0.341087	0.235095	0.146822	0.458741	OK	113.839	89.8697
15_TCCCTGAGGAGCCCTTTGAGCCGG_rno-mir-351-2	5.77749	0.57643	0.398248	0.147781	NaN	Low	4.6384	6.91657
rno-miR-92a-3p	30.4614	0.440348	0.304876	0.14864	0.458741	OK	25.8483	35.0744
rno-miR-30c-5p	151.389	-0.225882	0.156713	0.14948	0.458741	OK	163.217	139.562
rno-miR-194-3p	0.410465	0.390167	0.270859	0.149731	NaN	Low	0.355297	0.465633
35_AACATTCATTGCTGTCGGTGGGTT_rno-mir-181b-1	45.1221	0.30769	0.213982	0.150455	0.458741	OK	40.3286	49.9156
50_AATGGCGCCACTAGGGTTGTGG_rno-mir-652	3.21743	-0.590573	0.411415	0.151154	NaN	Low	3.86692	2.56794
13_TGTAAACATCCTACACTCTCA_rno-mir-30c-2	3.20968	0.593319	0.413647	0.151469	NaN	Low	2.55882	3.86053
23_AACATTCAACCTGTCGGTGAGTTTGT_rno-mir-181c	1.5948	-0.577698	0.403274	0.151994	NaN	Low	1.9099	1.27969
13_AAGGGATTCTGATGTTGGTCA_rno-mir-541	1.28222	-0.53329	0.372977	0.152768	NaN	Low	1.51654	1.0479
16_TGAGGTAGTAGGTTGTATAGT_rno-let-7a-2	50.8594	-0.400363	0.28176	0.155335	0.46902	OK	57.8715	43.8474
5_TGTAAACATCCCCGACTGGAAA_rno-mir-30a	8.05363	0.52963	0.37354	0.156229	NaN	Low	6.59172	9.51554
45_TCAGGCTCAGTCCCCTCCCGATA_rno-mir-484	2.8771	0.585878	0.414248	0.157268	NaN	Low	2.30081	3.4534
10_TGAGGGGCAGAGAGCGAGACT_rno-mir-423	4.08251	0.58434	0.41424	0.158353	NaN	Low	3.26685	4.89817
15_TCCCTGAGGAGCCCTTTGAGCCTGAA_rno-mir-351-2	4.79402	0.572659	0.40795	0.160394	NaN	Low	3.85486	5.73319
68_TACAGTAGTCTGCACATTGGTT_rno-mir-199a	18.3689	-0.38829	0.277249	0.161361	0.47847	OK	20.826	15.9118
rno-let-7a-1-3p	0.721726	-0.483027	0.345326	0.161886	NaN	Low	0.84143	0.602022
10_TAGGTAGTTTCCTGTTGTTGGA_rno-mir-196c	4.65624	-0.546664	0.39126	0.162357	NaN	Low	5.52801	3.78448
10_GGCAGAGGAGGGCTGTTCTTC_rno-mir-298	4.81738	0.551292	0.395094	0.162911	NaN	Low	3.90799	5.72677
83_ACCACCAACCGTTGACTGTACC_rno-mir-181a-2	34.6563	0.368149	0.263945	0.163077	0.47847	OK	30.2584	39.0543
rno-miR-186-5p	84.3916	0.253927	0.182254	0.163541	0.47847	OK	76.9839	91.7993
16_AAACCGTTACCATTACTGAGTTTAGT_rno-mir-451	2.36834	-0.577085	0.414243	0.163587	NaN	Low	2.8358	1.90088
13_TGTAAACATCCTACACTCTCAGCT_rno-mir-30c-2	503.105	0.164688	0.118506	0.164618	0.47847	OK	474.421	531.79
60_CAGTGCAATAGTATTGTCAAAGCAT_rno-mir-301a	0.424577	-0.38201	0.275553	0.165644	NaN	Low	0.480462	0.368691
51_GTGAAATGTTTAGGACCACT_rno-mir-203a	1.5313	-0.511806	0.369902	0.166473	NaN	Low	1.80011	1.26249
47_CTGGCCCTCTCTGCCCTTCCGTT_rno-mir-328a	8.0306	0.542428	0.392069	0.166512	NaN	Low	6.53845	9.52275
53_TGTGCAAATCCATGCAAAACTG_rno-mir-19b-1	9.38428	-0.489093	0.354228	0.167362	NaN	Low	10.9599	7.80865
rno-miR-802-3p	0.514034	-0.380321	0.275485	0.167416	NaN	Low	0.581399	0.44667
51_CATTGCACTTGTCTCGGTCTG_rno-mir-25	15.2805	-0.413953	0.300294	0.168052	0.479513	OK	17.4578	13.1032
rno-miR-30a-3p	73.0972	0.250732	0.181893	0.168061	0.479513	OK	66.7612	79.4332
rno-miR-532-3p	2.221	0.569954	0.414015	0.16862	NaN	Low	1.78791	2.6541
15_TCCCTGAGGAGCCCTTTGAGCCTAA_rno-mir-351-2	3.53996	0.567877	0.412809	0.168933	NaN	Low	2.85212	4.22781
16_TGTAAACATCCTACACTCTCA_rno-mir-30c-1	1.74169	-0.548552	0.398836	0.169013	NaN	Low	2.06888	1.41451
52_TCAGTGCATGACAGAACTTGGTT_rno-mir-152	2.57428	0.56646	0.413218	0.170422	NaN	Low	2.07529	3.07327
5_TGAGGTAGTAGTTTGTGCTGTTA_rno-let-7i	57.9272	-0.382779	0.280389	0.1722	0.482553	OK	65.5672	50.2873
25_TACCCTGTAGAACCGAATTTGTGA_rno-mir-10b	263.719	-0.375873	0.275875	0.173048	0.482553	OK	297.88	229.558
60_TCAGTGCACTACAGAACTTTGTC_rno-mir-148a	110.095	-0.309855	0.227809	0.173781	0.482553	OK	121.873	98.3175
rno-miR-185-5p	0.839967	0.485364	0.357312	0.174344	NaN	Low	0.69999	0.979944
15_TAAAGTGCTTATAGTGCAGGTAGA_rno-mir-20a	0.955992	-0.510945	0.376266	0.174483	NaN	Low	1.12353	0.788452
rno-miR-144-5p	2.62881	-0.558748	0.413631	0.176748	NaN	Low	3.1316	2.12602
61_TGTGCAAATCCATGCAAAACTGT_rno-mir-19b-2	1.23104	-0.517862	0.385679	0.179361	NaN	Low	1.44964	1.01244
46_TACAGTACTGTGATAACTGAAG_rno-mir-101a	5.8385	-0.507333	0.378087	0.179647	NaN	Low	6.85462	4.82238
15_TTCAAGTAATCCAGGATAG_rno-mir-26a	5.70255	-0.516599	0.385075	0.179741	NaN	Low	6.71276	4.69234
10_GGCAGAGGAGGGCTGTTCTTCCT_rno-mir-298	5.26933	0.518053	0.386603	0.180241	NaN	Low	4.3333	6.20537
rno-miR-136-3p	3.83254	-0.536633	0.401176	0.181011	NaN	Low	4.53722	3.12786
44_TAATACTGCCGGGTAATGATGG_rno-mir-200c	3.81538	0.546835	0.410098	0.182392	NaN	Low	3.10083	4.52993
13_AGAGGTAGTAGGTTGCATAGTTT_rno-let-7d	8.3964	0.501021	0.376179	0.182903	NaN	Low	6.95292	9.83988
50_TGAGCGCCTCGACGACAGAGC_rno-mir-339	2.20332	0.549806	0.413474	0.183609	NaN	Low	1.78849	2.61815
rno-miR-322-5p	49.5154	-0.335253	0.252278	0.18388	0.492603	OK	55.2428	43.788
55_TTCACAGTGGCTAAGTTCCGCT_rno-mir-27a	3.41469	0.547588	0.412652	0.18451	NaN	Low	2.77432	4.05505
rno-let-7e-3p	2.32701	0.547964	0.413657	0.185277	NaN	Low	1.89033	2.7637
52_TAATACTGTCTGGTAATGCCG_rno-mir-429	45.5292	-0.33456	0.252715	0.185549	0.492603	OK	50.7848	40.2736
15_TCCCTGAGGAGCCCTTTGAGCCTGT_rno-mir-351-2	69.1676	0.443883	0.335366	0.185644	0.492603	OK	58.6101	79.725
15_TAGGTAGTTTCCTGTTGTTGGGA_rno-mir-196b-1	8.92315	-0.495765	0.374737	0.185846	NaN	Low	10.4414	7.40489
rno-miR-532-5p	13.7696	-0.435866	0.329617	0.186054	0.492603	OK	15.834	11.7052
18_AGAGCTTAGCTGATTGGTGAAC_rno-mir-27b	4.45427	-0.542081	0.410216	0.186351	NaN	Low	5.28139	3.62715
rno-miR-3068-3p	0.337991	0.3373	0.255292	0.186425	NaN	Low	0.298659	0.377323
rno-miR-130b-5p	4.76178	0.520899	0.394848	0.187089	NaN	Low	3.91136	5.61221
24_TGACCTATGAATTGACAGCCAG_rno-mir-192	53.7265	-0.334055	0.253421	0.187443	0.492603	OK	59.919	47.534
16_TGTAAACATCCTCGACTGGAAGA_rno-mir-30e	17.5729	-0.411257	0.312086	0.187581	0.492603	OK	20.0607	15.085
rno-miR-449a-5p	0.324626	-0.356245	0.271437	0.189372	NaN	Low	0.364504	0.284749
7_TGAGGTAGTAGATTGTATAGT_rno-let-7f-1	91.7834	-0.325543	0.248126	0.189517	0.492603	OK	102.095	81.4717
rno-let-7f-5p	973.437	-0.299884	0.228855	0.190072	0.492603	OK	1074.25	872.629
51_AGCAGCATTGTACAGGGCTATGTT_rno-mir-103-2	2.01775	-0.534815	0.408667	0.190642	NaN	Low	2.38752	1.64798
70_CAGTAGTCTGCACATTGGTTAT_rno-mir-199a	1.52528	-0.510104	0.390141	0.191048	NaN	Low	1.79216	1.2584
47_TATTGCACTTGTCCCGGCCTGTTAG_rno-mir-92a-1	1.44138	0.504615	0.386554	0.19175	NaN	Low	1.19184	1.69091
21_TACCCTGTAGAACCGAATTCGT_rno-mir-10a	14.3512	-0.506796	0.388935	0.192563	0.494935	OK	16.8463	11.8561
25_TACCCTGTAGATCTGAATTTGT_rno-mir-10b	4.34687	-0.527393	0.405126	0.192984	NaN	Low	5.13266	3.56108
23_CTGACCTATGAATTGACAGCCAAT_rno-mir-192	1.91031	0.532722	0.409592	0.19339	NaN	Low	1.56157	2.25905
rno-miR-193a-3p	2.38758	-0.536542	0.412559	0.193422	NaN	Low	2.82651	1.94866
rno-miR-330-3p	0.294284	0.324554	0.251167	0.196293	NaN	Low	0.261321	0.327247
56_TCGGATCCGTCTGAGCTTGGC_rno-mir-127	9.04261	-0.5325	0.412953	0.197227	NaN	Low	10.6927	7.39249
47_AAAAGCTGGGTTGAGAGGGCGAA_rno-mir-320	8.62114	0.448988	0.349478	0.198884	NaN	Low	7.29035	9.95193
15_TCCCTGTCCTCCAGGAGCTC_rno-mir-339	4.01039	0.521866	0.406264	0.19895	NaN	Low	3.29286	4.72792
10_AATGACACGATCACTCCCGTTGAG_rno-mir-425	1.9379	0.514544	0.401471	0.199966	NaN	Low	1.59594	2.27986
38_AACATTCAACGCTGTCGGTGAGTTT_rno-mir-181a-2	34.9959	0.324366	0.254652	0.202748	0.516661	OK	31.0783	38.9136
51_CCGCACTGTGGGTACTTGCTGCA_rno-mir-106b	1.20582	0.474086	0.372942	0.203656	NaN	Low	1.00946	1.40218
54_CAGTGCAATGTTAAAAGGGCA_rno-mir-130a	29.4875	-0.297232	0.234172	0.204339	0.516661	OK	32.5143	26.4606
15_TCCCTGAGGAGCCCTTTGAGCCTAA_rno-mir-351-1	3.24286	0.520167	0.414142	0.209112	NaN	Low	2.6645	3.82122
12_AACCCGTAGATCCGATCTTGT_rno-mir-99a	4.69924	-0.508682	0.405159	0.209293	NaN	Low	5.51922	3.87926
10_GCACTGAGATGGGAGTGGTGT_rno-mir-674	0.791902	0.457436	0.364662	0.209693	NaN	Low	0.667399	0.916405
rno-miR-135a-5p	0.391575	0.308384	0.245853	0.209718	NaN	Low	0.349883	0.433267
rno-miR-505-5p	0.391575	0.308384	0.245853	0.209718	NaN	Low	0.349883	0.433267
14_CAAAGTGCTGTTCGTGCAGGTAT_rno-mir-93	6.08807	0.472409	0.38306	0.217482	NaN	Low	5.10011	7.07602
50_AATGGCGCCACTAGGGTTGTGC_rno-mir-652	3.22424	-0.505307	0.410885	0.218772	NaN	Low	3.78319	2.6653
30_CCCAGTGTTCAGACTACCTGT_rno-mir-199a	1.90228	0.489519	0.39815	0.218891	NaN	Low	1.58261	2.22195
51_TATTGCACTCGTCCCGGCCTCT_rno-mir-92b	3.04392	-0.508445	0.413563	0.218913	NaN	Low	3.57481	2.51302
6_TGAGGTAGTAGGTTGTGTGGT_rno-let-7b	18.8635	-0.348908	0.28506	0.22096	0.549954	OK	21.1335	16.5935
13_AGAGGTAGTAGGTTGCATAG_rno-let-7d	1.80716	0.501632	0.410934	0.222195	NaN	Low	1.49611	2.11821
47_TATTGCACTTGTCCCGGCCTGT_rno-mir-92a-1	811.629	0.341958	0.280424	0.222681	0.549954	OK	715.888	907.37
rno-miR-126a-3p	185.354	-0.198531	0.162852	0.222811	0.549954	OK	198.087	172.62
15_TCCCTGAGGAGCCCTTTGAGCCTGAAT_rno-mir-351-2	3.87049	0.501147	0.412246	0.224119	NaN	Low	3.20492	4.53605
60_TCGGCAACAAGAAACTGCCTGAGT_rno-mir-196a	0.289358	-0.307914	0.25351	0.224517	NaN	Low	0.32012	0.258596
46_AGCTCGGTCTGAGGCCCCTCAGTA_rno-mir-423	8.03295	0.490268	0.404464	0.225458	NaN	Low	6.68103	9.38488
rno-miR-429	47.0125	-0.317973	0.263405	0.227369	0.554064	OK	52.1725	41.8526
24_TAGGTAGTTTCATGTTGTTGGGA_rno-mir-196a	10.3373	-0.417838	0.346814	0.228285	0.554064	OK	11.8238	8.85069
27_ATGGCACTGGTAGAATTCACTG_rno-mir-183	4.11812	-0.488302	0.406179	0.229292	NaN	Low	4.80846	3.42778
22_ACCCTGTAGATCCGAATTTGT_rno-mir-10a	1714.38	-0.205589	0.171207	0.229821	0.554064	OK	1836.33	1592.44
rno-miR-134-5p	1.43875	-0.465496	0.388583	0.230944	NaN	Low	1.66887	1.20863
6_TGAGGTAGTAGGTTGTGTGG_rno-let-7b	6.0484	-0.465773	0.389108	0.231296	NaN	Low	7.01637	5.08043
9_CGGCCCCACGCACCAGGGTAAG_rno-mir-874	0.996526	0.43309	0.361857	0.231364	NaN	Low	0.848063	1.14499
rno-miR-219a-1-3p	0.303949	0.283743	0.237256	0.231721	NaN	Low	0.274155	0.333743
26_TATGGCACTGGTAGAATTCACTG_rno-mir-183	5.982	0.46504	0.388954	0.231846	NaN	Low	5.02614	6.93786
45_AAGCTCGGTCTGAGGCCCCTCAGT_rno-mir-423	10.7962	0.466149	0.39187	0.234224	0.560335	OK	9.06705	12.5254
24_TAGGTAGTTTCATGTTGTTG_rno-mir-196a	1.63514	-0.462961	0.390787	0.23614	NaN	Low	1.89527	1.37501
29_CTGTAGAACCGAATTTGT_rno-mir-10b	0.850539	-0.434891	0.36834	0.23773	NaN	Low	0.977771	0.723306
15_TCCCTGAGGAGCCCTTTGAGCCTGAA_rno-mir-351-1	5.03253	0.474388	0.401944	0.237908	NaN	Low	4.2125	5.85255
44_CTGCCCTGGCCCGAGGGACCGAC_rno-mir-874	3.5029	0.488558	0.414219	0.238213	NaN	Low	2.91539	4.09042
60_TACAGTACTGTGATAGCTGAAT_rno-mir-101b	1.49301	-0.473317	0.401352	0.238276	NaN	Low	1.73575	1.25028
rno-miR-151-5p	130.805	0.173412	0.147088	0.238411	0.566	OK	122.953	138.657
rno-miR-301b-3p	7.45019	-0.419655	0.35912	0.242579	NaN	Low	8.52618	6.3742
56_ATTGCACGGTATCCATCTGT_rno-mir-363	1.80544	-0.479144	0.410902	0.243583	NaN	Low	2.10253	1.50836
61_AGCTACATCTGGCTACTGGGTCTC_rno-mir-222	18.1955	0.358008	0.307176	0.243823	0.568074	OK	15.9494	20.4416
rno-miR-484	16.5778	0.401656	0.34516	0.244554	0.568074	OK	14.2849	18.8706
14_TTCAAGTAATTCAGGATAGGTTT_rno-mir-26b	16.3579	0.36331	0.312347	0.244765	0.568074	OK	14.309	18.4068
rno-miR-488-3p	0.265518	0.267892	0.231432	0.247052	NaN	Low	0.240937	0.290099
13_CAGGTTCTGTGATACACTCCGACT_rno-mir-152	1.14119	0.350608	0.303856	0.248558	NaN	Low	1.0032	1.27918
23_CTGACCTATGAATTGACAGCCAAAA_rno-mir-192	1.35347	-0.455168	0.394803	0.248952	NaN	Low	1.56522	1.14171
52_ACTGCCCCAGGTGCTGCTGGT_rno-mir-324	2.8998	-0.471192	0.409407	0.249768	NaN	Low	3.36918	2.43042
rno-miR-874-3p	2.38835	0.475503	0.413717	0.250414	NaN	Low	1.99828	2.77842
51_TATTGCACTCGTCCCGGCCTC_rno-mir-92b	4.94769	0.471859	0.410698	0.250589	NaN	Low	4.14571	5.74967
34_TTTGGCAATGGTAGAACTCACACCGA_rno-mir-182	6.93166	-0.46256	0.402928	0.25097	NaN	Low	8.03345	5.82986
rno-miR-3559-5p	3.35219	-0.470415	0.410348	0.251637	NaN	Low	3.89391	2.81046
15_TAAAGTGCTTATAGTGCAGGT_rno-mir-20a	0.535428	0.367938	0.32169	0.252721	NaN	Low	0.467519	0.603336
10_AACATTCATTGTTGTCGGTGGGTTT_rno-mir-181d	5.78188	0.458791	0.401284	0.25291	NaN	Low	4.8702	6.69355
60_TCAGTGCATCACAGAACTTTGTTTT_rno-mir-148b	4.6338	0.446366	0.390462	0.252967	NaN	Low	3.92262	5.34498
14_TGAGAACTGAATTCCATAGGCTG_rno-mir-146b	7.35825	-0.443335	0.389054	0.254486	NaN	Low	8.48002	6.23648
14_TCCCTGAGACCCTAACTTGTG_rno-mir-125b-1	12.6188	0.359873	0.316175	0.255034	0.587522	OK	11.0531	14.1845
13_TGAGGTAGTAGGTTGTGTGGTTA_rno-let-7c-2	5.22218	-0.459612	0.403994	0.255257	NaN	Low	6.04705	4.39731
rno-miR-30b-5p	136.834	-0.171909	0.151725	0.257204	0.588166	OK	144.976	128.691
46_ATCAACAGACATTAATTGGGCGT_rno-mir-421	5.81802	-0.464479	0.410894	0.258302	NaN	Low	6.74658	4.88946
48_TGTGACAGATTGATAACTGAAAGT_rno-mir-542-2	9.74258	-0.394797	0.349671	0.258876	NaN	Low	11.0674	8.41779
6_CACCCGTAGAACCGACCTTGC_rno-mir-99b	313.712	0.320174	0.284497	0.260418	0.591168	OK	279.043	348.38
6_CACCCGTAGAACCGACCTTGCGAA_rno-mir-99b	8.32515	0.427193	0.381414	0.262703	NaN	Low	7.10151	9.54879
60_TCAGTGCATCACAGAACTTTGTT_rno-mir-148b	15.311	-0.376524	0.336205	0.262745	0.592129	OK	17.2977	13.3243
55_TTCACAGTGGCTAAGTTC_rno-mir-27a	0.76574	-0.389729	0.348603	0.263578	NaN	Low	0.868544	0.662936
rno-miR-152-5p	3.57892	-0.458326	0.411814	0.265732	NaN	Low	4.14267	3.01516
24_TAGGTAGTTTCATGTTGTTGG_rno-mir-196a	7.03767	0.406594	0.365944	0.266533	NaN	Low	6.05247	8.02287
45_ATCACATTGCCAGGGATTTCCAAT_rno-mir-23a	1.37786	0.438545	0.394712	0.266547	NaN	Low	1.17004	1.58568
17_TAGCTTATCAGACTGATGTTGACT_rno-mir-21	210.084	-0.221252	0.200653	0.270175	0.604492	OK	226.162	194.006
60_AAACATGAAGCGCTGCAACACC_rno-mir-322-2	1.04693	-0.390815	0.354437	0.270186	NaN	Low	1.18788	0.905992
23_CTGACCTATGAATTGACAGCCAGT_rno-mir-192	6.97502	-0.417357	0.382099	0.274712	NaN	Low	7.97694	5.97309
rno-miR-222-3p	0.221749	-0.256831	0.23528	0.27501	NaN	Low	0.241435	0.202063
rno-miR-1298	0.221749	-0.256831	0.23528	0.27501	NaN	Low	0.241435	0.202063
rno-miR-125a-3p	1.69068	0.409313	0.375732	0.275988	NaN	Low	1.45244	1.92892
15_TCCCTGAGGAGCCCTTTGAGCCTGTA_rno-mir-351-1	2.88643	0.449482	0.414066	0.277686	NaN	Low	2.44039	3.33248
15_TCTCCCAACCCTTGTACCAGTGC_rno-mir-150	3.63361	0.448615	0.413953	0.278482	NaN	Low	3.07317	4.19405
54_TATTGCACTTGTCCCGGCCTGTGA_rno-mir-92a-2	1.37138	0.426545	0.394292	0.279341	NaN	Low	1.17011	1.57265
50_CAGTGCAATGATGAAAGGGCATA_rno-mir-130b	7.44801	-0.387087	0.360157	0.282476	NaN	Low	8.44124	6.45478
rno-miR-323-3p	0.183379	0.234567	0.218266	0.282516	NaN	Low	0.168504	0.198254
rno-miR-501-3p	0.183379	0.234567	0.218266	0.282516	NaN	Low	0.168504	0.198254
rno-miR-384-3p	0.183379	0.234567	0.218266	0.282516	NaN	Low	0.168504	0.198254
30_CCCAGTGTTTAGACTACCTGTTCT_rno-mir-199a	1.24297	-0.422178	0.393042	0.282765	NaN	Low	1.42354	1.06239
14_ACTCCATTTGTTTTGATGATG_rno-mir-136	1.29216	-0.41342	0.385382	0.283382	NaN	Low	1.47604	1.10828
60_TCAGTGCATCACAGAACTTTGTC_rno-mir-148b	1.98703	0.441962	0.412464	0.283937	NaN	Low	1.68503	2.28903
51_AGCAGCATTGTACAGGGCTAT_rno-mir-107	3.11241	-0.440466	0.411269	0.284172	NaN	Low	3.58387	2.64094
15_TCCCTGAGGAGCCCTTTGAGCC_rno-mir-351-2	78.272	0.32871	0.307394	0.284915	0.627285	OK	69.3934	87.1505
54_TATTGCACTTGTCCCGGCCTGATT_rno-mir-92a-2	1.2531	0.399688	0.374433	0.285769	NaN	Low	1.08062	1.42558
24_TAGGTAGTTTCCTGTTGTTGGA_rno-mir-196a	2.54886	-0.441532	0.4141	0.286313	NaN	Low	2.93588	2.16184
rno-miR-106b-5p	9.96309	-0.355257	0.333232	0.286381	NaN	Low	11.1836	8.74257
10_AACATTCATTGTTGTCGGTGGGG_rno-mir-181d	4.06663	0.425745	0.399769	0.286886	NaN	Low	3.47091	4.66236
rno-miR-125b-1-3p	3.49127	-0.434987	0.408682	0.287163	NaN	Low	4.01364	2.96889
rno-miR-93-3p	1.98822	0.413387	0.388904	0.287802	NaN	Low	1.7053	2.27114
55_TTCACAGTGGCTAAGTTCTGT_rno-mir-27a	1.35604	-0.407294	0.38355	0.288278	NaN	Low	1.54619	1.16589
rno-miR-122-5p	0.386088	0.228991	0.215965	0.289002	NaN	Low	0.355512	0.416665
16_TCCCTGAGACCCTAACTTGTG_rno-mir-125b-2	14.3175	0.404636	0.381808	0.289241	0.627285	OK	12.3228	16.3123
54_TATTGCACTTGTCCCGGCCTGAAT_rno-mir-92a-2	6.68033	0.42098	0.397688	0.289795	NaN	Low	5.71252	7.64814
24_GTGCCTACTGAGCTGAAACAG_rno-mir-24-2	1.99465	-0.419403	0.396479	0.290139	NaN	Low	2.28255	1.70674
rno-miR-221-3p	13.1027	-0.336649	0.318327	0.290257	0.627285	OK	14.6245	11.5808
rno-miR-872-3p	16.3139	-0.320196	0.303874	0.292015	0.627285	OK	18.1168	14.5109
57_ATCACATTGCCAGGGATTACCA_rno-mir-23b	29.0636	-0.249506	0.236877	0.292198	0.627285	OK	31.5706	26.5567
25_TACCCTGTAGAACCGAATTTGT_rno-mir-10b	16939.4	-0.225291	0.214006	0.292464	0.627285	OK	18259.3	15619.5
10_CATCCCTTGCATGGTGGAGGGC_rno-mir-188	4.10602	0.426508	0.406172	0.293687	NaN	Low	3.50347	4.70858
13_AAGGAGCTCACAGTCTATTGAGT_rno-mir-28	1.93911	0.432091	0.412032	0.294324	NaN	Low	1.65088	2.22734
45_GTACAGTACTGTGATAACT_rno-mir-101a	3.30762	-0.430908	0.411415	0.294924	NaN	Low	3.79794	2.81729
46_CTTTCAGTCGGATGTTTGCAG_rno-mir-30a	5.87559	-0.408661	0.391424	0.296468	NaN	Low	6.70224	5.04895
12_GGATATCATCATATACTGTAAG_rno-mir-144	0.257017	-0.237781	0.227973	0.296938	NaN	Low	0.27815	0.235885
rno-miR-363-3p	12.0502	-0.331033	0.317479	0.297091	0.632844	OK	13.4267	10.6738
15_TGAGGTAGTAGGTTGTGTGGTTA_rno-let-7c-1	4.84567	-0.408182	0.395057	0.301499	NaN	Low	5.52663	4.16471
15_TTCAAGTAATCCAGGATAGGCTAA_rno-mir-26a	3.25057	-0.42073	0.407551	0.301914	NaN	Low	3.72122	2.77993
rno-miR-425-3p	0.242583	-0.233087	0.225984	0.302338	NaN	Low	0.262137	0.22303
12_ACTCTTTCCCTGTTGCACTA_rno-mir-130b	0.242583	-0.233087	0.225984	0.302338	NaN	Low	0.262137	0.22303
60_TACCACAGGGTAGAACCACGGA_rno-mir-140	5.80229	-0.402245	0.390478	0.302946	NaN	Low	6.60597	4.9986
10_AAGGTTACTTGTTAGTTCAGGA_rno-mir-872	6.37487	-0.390393	0.379351	0.303429	NaN	Low	7.23217	5.51758
rno-miR-672-5p	2.49669	-0.423521	0.411566	0.303457	NaN	Low	2.86054	2.13283
60_TACCACAGGGTAGAACCACGGAA_rno-mir-140	3.43399	-0.421731	0.409885	0.303527	NaN	Low	3.93236	2.93562
6_CACCCGTAGAACCGACCTTGCGGGGCCTTCGCCGCACA_rno-mir-99b	0.574925	0.270341	0.26348	0.304873	NaN	Low	0.521215	0.628634
rno-miR-21-5p	201.221	-0.194004	0.189436	0.305783	0.643978	OK	214.731	187.712
60_TCAGTGCACTACAGAACTTTGTTT_rno-mir-148a	11.5894	-0.339654	0.332531	0.307056	0.643978	OK	12.9474	10.2314
rno-miR-376c-3p	0.238095	-0.229307	0.224526	0.307115	NaN	Low	0.256977	0.219213
rno-miR-434-5p	0.238095	-0.229307	0.224526	0.307115	NaN	Low	0.256977	0.219213
12_ACTCTTTCCCTGTTGCACTACTG_rno-mir-130b	0.238095	-0.229307	0.224526	0.307115	NaN	Low	0.256977	0.219213
15_TAGGTAGTTTCCTGTTGTTGGGAT_rno-mir-196b-1	1.29267	-0.399889	0.392191	0.307905	NaN	Low	1.47068	1.11465
15_TCAAGAGCAATAACGAAAAAT_rno-mir-335	2.55459	-0.422227	0.414198	0.30802	NaN	Low	2.92577	2.18342
45_TCGTACCGTGAGTAATAATG_rno-mir-126a	10.6981	-0.340573	0.334449	0.30853	0.643978	OK	11.955	9.44115
47_TTTCAGTCGGATGTTTGCAGCT_rno-mir-30a	3.3697	-0.418342	0.410876	0.308597	NaN	Low	3.85486	2.88453
57_AACTAGACTGTGAGCTTCTAGA_rno-mir-708	0.573325	-0.314649	0.311073	0.31178	NaN	Low	0.635599	0.511051
rno-miR-21-3p	0.223661	-0.224369	0.222368	0.312974	NaN	Low	0.241019	0.206304
54_AGTGTTTCCTACTTTATGGATG_rno-mir-142	0.223661	-0.224369	0.222368	0.312974	NaN	Low	0.241019	0.206304
15_TCTTTGGTTATCTAGCTGTATG_rno-mir-9a-2	4.54596	-0.408505	0.40583	0.31413	NaN	Low	5.1853	3.90663
17_TAGCTTATCAGACTGATGTTGAC_rno-mir-21	124.845	-0.241952	0.241154	0.315712	0.654575	OK	135.29	114.401
46_ATCAACAGACATTAATTGGGCG_rno-mir-421	1.7627	-0.393223	0.392861	0.316864	NaN	Low	2.00145	1.52396
59_GTACAGTACTGTGATAGCTGA_rno-mir-101b	5.53775	0.398191	0.398691	0.317918	NaN	Low	4.77834	6.29716
5_TATTGCACATTACTAAGTTGC_rno-mir-32	1.0263	-0.370595	0.371762	0.318832	NaN	Low	1.15739	0.895201
17_GTAAACATCCTTGACTGGAAGCTGT_rno-mir-30e	1.76141	0.398508	0.402254	0.321839	NaN	Low	1.51967	2.00315
rno-miR-872-5p	44.3392	-0.325564	0.328862	0.322188	0.663579	OK	49.3209	39.3574
rno-miR-425-5p	2.58579	0.408171	0.412683	0.32263	NaN	Low	2.22242	2.94916
13_CAAAGTGCTTACAGTGCAGGTAGA_rno-mir-17-1	0.483631	-0.309721	0.315089	0.325626	NaN	Low	0.535346	0.431916
rno-miR-192-5p	1477.08	-0.191338	0.195239	0.327076	0.665123	OK	1574.88	1379.27
21_TACCCTGTAGATCCGAATTTGT_rno-mir-10a	14888.1	-0.19976	0.20389	0.327215	0.665123	OK	15917.2	13859.1
45_TCAGGCTCAGTCCCCTCCCGA_rno-mir-484	8.45505	0.391162	0.400453	0.328669	NaN	Low	7.3158	9.5943
23_GAAGTTCTGTTATACACTCAGGC_rno-mir-148b	0.657377	-0.326551	0.335039	0.329726	NaN	Low	0.731459	0.583295
rno-miR-210-5p	1.36187	0.374477	0.38478	0.330442	NaN	Low	1.18611	1.53764
50_TATGCAAGGGCAAGCTCTCTTCA_rno-mir-300	1.17087	-0.383464	0.394888	0.331514	NaN	Low	1.32556	1.01617
15_CGCATCCCCTAGGGCATTGGTGA_rno-mir-324	0.766404	-0.303982	0.314394	0.333602	NaN	Low	0.846849	0.685959
26_ACCCTGTAGAACCGAATTTGTGTGG_rno-mir-10b	0.813709	-0.347985	0.360169	0.333959	NaN	Low	0.911372	0.716047
rno-miR-328a-3p	13.6234	0.360802	0.373838	0.334479	0.675475	OK	11.9287	15.3181
52_TCAGTGCATGACAGAACTTGGA_rno-mir-152	1.83819	-0.393257	0.408735	0.335982	NaN	Low	2.08718	1.5892
6_TGAGGTAGTAGTTTGTACAG_rno-let-7g	2.77798	-0.39683	0.414075	0.337884	NaN	Low	3.15764	2.39831
rno-miR-150-5p	28.4276	0.344398	0.359429	0.337971	0.678123	OK	25.0505	31.8047
57_ATCACATTGCCAGGGATTAC_rno-mir-23b	2.87623	0.394323	0.411879	0.338378	NaN	Low	2.48558	3.26687
6_CACCCGTAGAACCGACCT_rno-mir-99b	2.27681	0.389354	0.406798	0.338507	NaN	Low	1.97143	2.5822
rno-miR-26a-3p	0.48795	0.27239	0.285543	0.340117	NaN	Low	0.442022	0.533877
25_TACCCTGTAGATCCGAATTTTT_rno-mir-10b	1.7591	-0.389606	0.409327	0.341188	NaN	Low	1.99519	1.52301
25_TACCCTGTAGAACCGAATTTGTGT_rno-mir-10b	883.041	-0.253543	0.266628	0.341642	0.681093	OK	960.435	805.646
67_CTATACGACCTGCTGCCTTTC_rno-let-7d	7.64109	0.375893	0.395481	0.341874	NaN	Low	6.65124	8.63093
7_TTTTGCGATGTGTTCCTAATAT_rno-mir-450b-1	6.51779	-0.352525	0.370913	0.341896	NaN	Low	7.31017	5.72542
13_AAGGAGCTCACAGTCTATTG_rno-mir-28	6.58546	-0.351356	0.369757	0.341992	NaN	Low	7.38344	5.78748
57_AATACTGCCTGGTAATGATGACT_rno-mir-200b	5.53111	0.375218	0.395137	0.342321	NaN	Low	4.81587	6.24635
rno-miR-370-3p	0.340972	-0.196994	0.207566	0.342586	NaN	Low	0.364216	0.317729
rno-miR-3577	0.340972	-0.196994	0.207566	0.342586	NaN	Low	0.364216	0.317729
51_TATTGCACTCGTCCCGGCCTCCA_rno-mir-92b	4.94832	0.392842	0.414159	0.342859	NaN	Low	4.27874	5.61789
35_AACATTCATTGCTGTCGGTGGGTTAT_rno-mir-181b-1	1.1347	0.35556	0.375266	0.34339	NaN	Low	0.995574	1.27382
15_TAGGTAGTTTCCTGTTGTTGG_rno-mir-196b-2	4.50594	-0.377944	0.399336	0.343928	NaN	Low	5.0928	3.91908
rno-miR-25-5p	1.14947	0.326739	0.345437	0.344214	NaN	Low	1.01986	1.27908
50_TGAGCGCCTCGACGACAGAGCC_rno-mir-339	3.07102	-0.390072	0.412794	0.344681	NaN	Low	3.48367	2.65836
rno-miR-23a-3p	17.9621	-0.276946	0.293191	0.344866	0.683143	OK	19.6809	16.2433
rno-miR-342-3p	7.33342	0.339064	0.360025	0.346306	NaN	Low	6.47561	8.19123
19_TGTCTTGCAGGCCGTCATGC_rno-mir-431	4.20559	-0.378878	0.402729	0.34682	NaN	Low	4.75468	3.65651
10_AATGACACGATCACTCCCGTTG_rno-mir-425	24.2473	0.262707	0.279879	0.347914	0.684819	OK	22.0457	26.4488
48_TGTGACAGATTGATAACTGAAAG_rno-mir-542-2	2.55199	-0.388504	0.414221	0.348288	NaN	Low	2.89354	2.21043
23_AACATTCAACCTGTCGGTGA_rno-mir-181c	7.10292	0.341891	0.365625	0.349744	NaN	Low	6.26521	7.94063
51_CATTGCACTTGTCTCGGTC_rno-mir-25	1.68723	-0.372209	0.399572	0.351585	NaN	Low	1.90368	1.47078
14_AACATTCATTGCTGTCGGTGGGTTAA_rno-mir-181b-2	0.15414	-0.193502	0.208211	0.352705	NaN	Low	0.164462	0.143819
35_AACATTCATTGCTGTCGGTGGGTTGAACT_rno-mir-181b-1	0.15414	-0.193502	0.208211	0.352705	NaN	Low	0.164462	0.143819
rno-miR-483-5p	0.312105	-0.189781	0.20421	0.352713	NaN	Low	0.332603	0.291606
21_TACCCTGTAGATCCGAATTTGTGA_rno-mir-10a	415.871	-0.2512	0.270824	0.353647	0.691724	OK	451.985	379.757
rno-miR-9a-5p	31.5678	-0.262081	0.283977	0.356063	0.692097	OK	34.4273	28.7084
20_TCTCTGGGCCTGTGTCTTAGGCT_rno-mir-330	3.54131	0.380962	0.413016	0.356324	NaN	Low	3.07645	4.00618
60_TTCACAGTGGCTAAGTTCTG_rno-mir-27b	756.082	-0.171438	0.187236	0.359863	0.693598	OK	800.953	711.212
57_TAACACTGTCTGGTAAAGATG_rno-mir-141	25.1411	-0.270394	0.296192	0.361296	0.693598	OK	27.4902	22.792
rno-miR-34b-3p	0.556066	0.262821	0.28796	0.3614	NaN	Low	0.505555	0.606576
43_TGGCTCAGTTCAGCAGGAACA_rno-mir-24-1	5.17998	-0.359644	0.39704	0.365036	NaN	Low	5.82231	4.53766
51_TATTGCACTCGTCCCGGCCTCCT_rno-mir-92b	2.41659	0.373067	0.412723	0.36604	NaN	Low	2.10586	2.72731
61_CTATACAATCTACTGTCTTTCT_rno-let-7c-2	1.4861	-0.356869	0.396973	0.368666	NaN	Low	1.66898	1.30323
14_AACATTCAACGCTGTCGGTGA_rno-mir-181a-1	105.979	0.207481	0.231244	0.369591	0.698448	OK	98.3718	113.587
21_TACCCTGTAGATCCGAATTTGTGT_rno-mir-10a	944.123	-0.230921	0.258216	0.371164	0.698448	OK	1019.52	868.725
14_AACATTCATTGCTGTCGGTGGGTTTT_rno-mir-181b-2	2.73908	0.370332	0.414146	0.371211	NaN	Low	2.38944	3.08872
10_AACATTCATTGTTGTCGGTGGGTT_rno-mir-181d	34.4199	0.266567	0.298603	0.372011	0.698448	OK	31.249	37.5908
23_CTGACCTATGAATTGACAGCCAT_rno-mir-192	16.934	-0.268245	0.300982	0.372805	0.698448	OK	18.5038	15.3642
28_CCTGTAGAACCGAATTTGT_rno-mir-10b	3.69039	-0.367858	0.413778	0.373991	NaN	Low	4.15835	3.22244
55_AATTGCACGGTATCCATCTGTAT_rno-mir-363	6.95266	-0.327011	0.368787	0.375229	NaN	Low	7.73727	6.16804
26_ACCCTGTAGAACCGAATT_rno-mir-10b	2.40117	-0.366645	0.413755	0.375542	NaN	Low	2.70465	2.09768
58_CTTTCAGTCGGATGTTTACAGT_rno-mir-30e	6.30386	-0.33535	0.378493	0.37561	NaN	Low	7.03323	5.57448
16_TGTAAACATCCTACACTCTCAGCTAT_rno-mir-30c-1	0.763164	-0.285576	0.323608	0.37752	NaN	Low	0.838451	0.687877
60_TCTCACACAGAAATCGCACCCGTC_rno-mir-342	7.92967	0.313393	0.356163	0.378905	NaN	Low	7.07177	8.78757
15_TCCCTGAGGAGCCCTTTGAGCCTGTA_rno-mir-351-2	2.85216	0.36169	0.41126	0.379147	NaN	Low	2.49649	3.20782
47_AAAAGCTGGGTTGAGAGGGCGAT_rno-mir-320	5.26946	0.350635	0.399646	0.380289	NaN	Low	4.63224	5.90667
1_CAGCAGCACACTGTGGTTTGT_rno-mir-497	4.36876	0.362371	0.413062	0.380335	NaN	Low	3.82296	4.91456
5_TGTAAACATCCTCGACTGGAAGC_rno-mir-30a	510.466	-0.116386	0.13298	0.381456	0.710376	OK	531.045	489.887
46_TACAGTACTGTGATAACTGACC_rno-mir-101a	1.57092	-0.332698	0.380579	0.382015	NaN	Low	1.75125	1.39058
47_TATTGCACTTGTCCCGGCCTGTAGA_rno-mir-92a-1	2.22872	0.358947	0.412308	0.383983	NaN	Low	1.95288	2.50455
45_GTACAGTACTGTGATAGCTGAAT_rno-mir-101a	1.01278	0.299016	0.344013	0.384738	NaN	Low	0.908195	1.11736
9_ATAGTAGACCGTATAGCGTAC_rno-mir-411	1.74398	-0.297503	0.342384	0.384893	NaN	Low	1.92316	1.5648
69_ACAGTAGTCTGCACATTGGTT_rno-mir-199a	124.245	-0.180651	0.209169	0.387773	0.715292	OK	132.014	116.476
60_TACAGTACTGTGATAGCTG_rno-mir-101b	2.03246	-0.355651	0.413322	0.38953	NaN	Low	2.28172	1.7832
6_TGAGGTAGTAGGTTGTGTGGTTT_rno-let-7b	25.5511	-0.249171	0.289927	0.390105	0.715292	OK	27.7521	23.3501
rno-let-7e-5p	88.0951	-0.190889	0.222529	0.390996	0.715292	OK	93.9147	82.2755
23_AACATTCAACCTGTCGGTGAGTTTT_rno-mir-181c	2.09366	0.35247	0.414124	0.394701	NaN	Low	1.83917	2.34815
32_TCCTTCATTCCACCGGAGTCTGA_rno-mir-205	5.96414	0.34847	0.411861	0.397504	NaN	Low	5.24733	6.68095
16_AAACCGTTACCATTACTGAGTTT_rno-mir-451	5.78684	-0.325221	0.385569	0.398959	NaN	Low	6.43634	5.13733
51_TGAATTGCAGTACTCCAACAT_rno-mir-3068	2.78207	-0.348374	0.414121	0.400215	NaN	Low	3.11635	2.4478
rno-miR-361-3p	2.73968	0.346834	0.413299	0.401366	NaN	Low	2.41193	3.06742
53_CTGGGAGAAGGCTGTTTACTC_rno-mir-30c-2	2.19808	0.344349	0.411223	0.402381	NaN	Low	1.93699	2.45916
rno-miR-25-3p	205.603	-0.155808	0.186259	0.402865	0.731259	OK	216.695	194.512
12_AACCCGTAGATCCGATCTTGTGG_rno-mir-99a	1.85047	0.328355	0.392676	0.403044	NaN	Low	1.64079	2.06015
rno-miR-27a-3p	15.2349	-0.267437	0.320767	0.404426	0.731259	OK	16.6429	13.8269
rno-miR-337-5p	0.19853	0.1465	0.176301	0.405993	NaN	Low	0.188459	0.208602
rno-miR-129-2-3p	0.19853	0.1465	0.176301	0.405993	NaN	Low	0.188459	0.208602
rno-let-7b-3p	0.19853	0.1465	0.176301	0.405993	NaN	Low	0.188459	0.208602
rno-miR-10b-3p	0.19853	0.1465	0.176301	0.405993	NaN	Low	0.188459	0.208602
rno-miR-181b-1-3p	0.19853	0.1465	0.176301	0.405993	NaN	Low	0.188459	0.208602
rno-miR-652-3p	2.18858	-0.340761	0.412712	0.408995	NaN	Low	2.44585	1.9313
rno-miR-34c-3p	0.193044	0.144642	0.175263	0.40921	NaN	Low	0.183375	0.202713
rno-miR-200a-5p	0.193044	0.144642	0.175263	0.40921	NaN	Low	0.183375	0.202713
rno-miR-450b-3p	0.193044	0.144642	0.175263	0.40921	NaN	Low	0.183375	0.202713
12_CAGAGGAGGGCTGTTCTTCCC_rno-mir-298	0.193044	0.144642	0.175263	0.40921	NaN	Low	0.183375	0.202713
rno-miR-451-5p	0.862493	-0.29246	0.354673	0.409604	NaN	Low	0.949616	0.77537
61_TGTGCAAATCCATGCAAAACTG_rno-mir-19b-2	9.17983	-0.327282	0.397406	0.410197	NaN	Low	10.2166	8.14303
rno-let-7c-2-3p	1.20165	-0.315147	0.384036	0.411864	NaN	Low	1.33237	1.07092
44_CTCGTACCGTGAGTAATAATGCG_rno-mir-126a	13.5189	-0.25664	0.313284	0.412676	0.741863	OK	14.7182	12.3196
51_AGCAGCATTGTACAGGGCTATCT_rno-mir-103-2	2.92037	-0.3366	0.411323	0.413165	NaN	Low	3.25951	2.58122
15_TCAAGAGCAATAACGAAAAATG_rno-mir-335	5.53459	-0.309781	0.379791	0.414693	NaN	Low	6.12652	4.94266
26_ACCCTGTAGAACCGAATTTGTGTGT_rno-mir-10b	3.13195	-0.334801	0.411068	0.415377	NaN	Low	3.49374	2.77017
51_AGCAGCATTGTACAGGGCTATG_rno-mir-103-2	9.11754	-0.312585	0.384906	0.41673	NaN	Low	10.1014	8.13365
rno-miR-351-3p	0.144947	0.140555	0.173129	0.416878	NaN	Low	0.137892	0.152002
rno-miR-879-5p	0.144947	0.140555	0.173129	0.416878	NaN	Low	0.137892	0.152002
41_ACTGGACTTGGAGTCAGAAGGC_rno-mir-378a	564.49	-0.188482	0.232831	0.418216	0.747501	OK	601.312	527.669
52_ACAGGTGAGGTTCTTGGGAGC_rno-mir-125a	1.13846	0.304326	0.379512	0.422618	NaN	Low	1.01883	1.25809
41_ACTGGACTTGGAGTCAGA_rno-mir-378a	1.69657	-0.328157	0.410111	0.423614	NaN	Low	1.88869	1.50444
rno-miR-487b-3p	0.583932	-0.198749	0.248971	0.424707	NaN	Low	0.624091	0.543774
21_TACCCTGTAGAACCTAATTTGT_rno-mir-10a	2.45863	0.329483	0.414175	0.426314	NaN	Low	2.1791	2.73817
rno-miR-138-5p	1.85422	-0.327124	0.411555	0.426702	NaN	Low	2.06355	1.6449
rno-miR-500-3p	1.28272	0.292169	0.36763	0.426767	NaN	Low	1.15327	1.41216
rno-miR-27b-5p	0.173062	-0.141838	0.179256	0.428791	NaN	Low	0.181562	0.164562
51_AGCAGCATTGTACAGGGCTATC_rno-mir-107	27.8432	-0.211812	0.267828	0.429031	0.76245	OK	29.8835	25.803
61_ACCACAGGGTAGAACCACGGA_rno-mir-140	2.87293	-0.327282	0.414168	0.429402	NaN	Low	3.19741	2.54846
rno-miR-99a-5p	34.5095	0.215165	0.274293	0.432784	0.764749	OK	31.9409	37.0781
22_CAGCAGCAATTCATGTTTTG_rno-mir-322-1	1.66708	-0.316086	0.405319	0.435483	NaN	Low	1.84898	1.48519
16_TGTAAACATCCTTGACTGG_rno-mir-30e	5.16038	-0.309256	0.396995	0.435984	NaN	Low	5.71136	4.6094
58_TCACATTGCCAGGGATTACCACT_rno-mir-23b	5.83296	-0.303488	0.390456	0.437002	NaN	Low	6.44422	5.22169
54_CCTGAACTAGGGGTCTGGAGT_rno-mir-345	1.27382	-0.289186	0.373007	0.438172	NaN	Low	1.40107	1.14658
26_ACCCTGTAGAACCGAATTTGTGA_rno-mir-10b	144.105	-0.203753	0.26304	0.43857	0.766677	OK	154.264	133.946
rno-miR-96-5p	0.361832	-0.216681	0.28074	0.44022	NaN	Low	0.388953	0.334711
51_CCGCACTGTGGGTACTTGCTGCT_rno-mir-106b	0.869837	-0.287183	0.3724	0.440608	NaN	Low	0.956127	0.783547
52_TCAGTGCATGACAGAACT_rno-mir-152	0.459184	0.209785	0.27283	0.441938	NaN	Low	0.425857	0.49251
60_TACAGTACTGTGATAGCTGA_rno-mir-101b	1.24864	0.298555	0.388582	0.442298	NaN	Low	1.11991	1.37738
70_CAGTAGTCTGCACATTGGTT_rno-mir-199a	10.9504	-0.25545	0.332499	0.442324	0.766677	OK	11.9174	9.98347
rno-miR-671	6.11488	0.315939	0.411701	0.442845	NaN	Low	5.44799	6.78177
53_CACTAGATTGTGAGCTCCTGG_rno-mir-28	10.0725	-0.276485	0.360551	0.443176	0.766677	OK	11.0347	9.11023
rno-miR-455-3p	7.19247	0.312628	0.408274	0.443836	NaN	Low	6.41621	7.96873
14_CAACGGAATCCCAAAAGCAGCTGT_rno-mir-191a	230.31	0.134005	0.17513	0.444168	0.766677	OK	219.622	240.999
45_CACAGCTCCCATCTCAGAACA_rno-mir-674	2.2329	0.314487	0.411039	0.444211	NaN	Low	1.99049	2.47531
60_TCAGTGCACTACAGAACTTTGTTA_rno-mir-148a	3.05041	0.315914	0.413101	0.444427	NaN	Low	2.71776	3.38307
rno-miR-195-5p	4.45999	-0.3026	0.395798	0.44455	NaN	Low	4.92602	3.99396
61_AACCATCGACCGTTGAGTGGACT_rno-mir-181c	3.07241	-0.316248	0.414082	0.445027	NaN	Low	3.40781	2.73701
14_AACATTCATTGCTGTCGGTGGG_rno-mir-181b-2	53.2774	-0.151025	0.198258	0.446201	0.766677	OK	56.0634	50.4913
54_ACGGGTTAGGCTCTTGGGAG_rno-mir-125b-1	1.23013	-0.291694	0.383309	0.446664	NaN	Low	1.35407	1.1062
10_AACATTCATTGCTGTCGGTGGA_rno-mir-181d	4.18732	-0.301762	0.399027	0.449503	NaN	Low	4.62365	3.75099
rno-miR-331-3p	1.10775	-0.285547	0.379352	0.451616	NaN	Low	1.21702	0.998478
rno-miR-155-5p	0.523975	-0.229724	0.305268	0.451731	NaN	Low	0.565604	0.482346
32_TTCCCTTTGTCATCCTATGCCTGT_rno-mir-204	1.92315	0.306776	0.408207	0.45234	NaN	Low	1.71945	2.12685
25_TACCCTGTAGAACCGAATTGT_rno-mir-10b	0.882413	-0.252717	0.33786	0.454465	NaN	Low	0.959502	0.805324
18_TTATAAAGCAATGAGACTGAT_rno-mir-340-2	3.89964	-0.3049	0.407677	0.454523	NaN	Low	4.31019	3.48909
16_TGAGGTAGTAGGTTGTATAG_rno-let-7a-2	3.94573	0.305014	0.410983	0.457992	NaN	Low	3.53018	4.36129
15_TCCCTGAGGAGCCCTTTGAGCCTAAT_rno-mir-351-2	1.01497	0.276837	0.373266	0.458293	NaN	Low	0.91789	1.11206
49_TACCGCACTGTGGGTACTTGCT_rno-mir-106b	1.29335	-0.290284	0.39249	0.459546	NaN	Low	1.42303	1.16367
rno-miR-15b-5p	19.7899	0.221963	0.300574	0.460232	0.784115	OK	18.2705	21.3093
14_CAAAGTGCTGTTCGTGCAGGTAGT_rno-mir-93	15.9823	-0.225087	0.306714	0.463031	0.784115	OK	17.2266	14.7381
13_CAAAGTGCTTACAGTGCAGGTAGT_rno-mir-17-1	7.02694	-0.288391	0.393176	0.463258	NaN	Low	7.72695	6.32694
16_TGTAAACATCCTCGACTGGAAGT_rno-mir-30e	17.4466	-0.210662	0.287625	0.463914	0.784115	OK	18.7182	16.1751
47_CTGGCCCTCTCTGCCCTTCCGA_rno-mir-328a	2.89784	0.30322	0.41406	0.46398	NaN	Low	2.59442	3.20125
rno-let-7i-3p	0.170486	-0.12354	0.168799	0.464242	NaN	Low	0.177781	0.163191
rno-miR-101a-5p	0.170486	-0.12354	0.168799	0.464242	NaN	Low	0.177781	0.163191
rno-miR-132-5p	0.170486	-0.12354	0.168799	0.464242	NaN	Low	0.177781	0.163191
rno-miR-143-5p	0.170486	-0.12354	0.168799	0.464242	NaN	Low	0.177781	0.163191
rno-miR-153-3p	0.170486	-0.12354	0.168799	0.464242	NaN	Low	0.177781	0.163191
rno-miR-504	0.170486	-0.12354	0.168799	0.464242	NaN	Low	0.177781	0.163191
rno-miR-1949	0.170486	-0.12354	0.168799	0.464242	NaN	Low	0.177781	0.163191
rno-miR-3594-3p	0.170486	-0.12354	0.168799	0.464242	NaN	Low	0.177781	0.163191
rno-miR-1247-3p	0.170486	-0.12354	0.168799	0.464242	NaN	Low	0.177781	0.163191
56_TCGGTCGATCGGTCGGTCGGTT_rno-mir-341	0.170486	-0.12354	0.168799	0.464242	NaN	Low	0.177781	0.163191
13_AAGGGATTCTGATGTTGGTCACACTCT_rno-mir-541	0.135218	-0.121599	0.166987	0.466496	NaN	Low	0.140913	0.129523
51_AGCAGCATTGTACAGGGCTATCT_rno-mir-107	2.72211	-0.300809	0.413547	0.466989	NaN	Low	3.00487	2.43935
15_TCTTTGGTTATCTAGCTGTAT_rno-mir-9a-1	3.24844	0.296722	0.408015	0.467083	NaN	Low	2.91555	3.58132
45_ATCACATTGCCAGGGATTTCCA_rno-mir-23a	11.6688	0.245762	0.341055	0.47116	0.790135	OK	10.6773	12.6603
rno-miR-345-5p	0.342383	0.198454	0.275851	0.47188	NaN	Low	0.318872	0.365895
34_TTTGGCAATGGTAGAACTCACACCGT_rno-mir-182	30.1713	0.210555	0.29312	0.472557	0.790135	OK	27.9735	32.369
rno-miR-338-3p	0.156052	-0.118249	0.165369	0.474572	NaN	Low	0.162444	0.149661
rno-miR-9a-3p	0.156052	-0.118249	0.165369	0.474572	NaN	Low	0.162444	0.149661
rno-miR-18a-3p	0.156052	-0.118249	0.165369	0.474572	NaN	Low	0.162444	0.149661
55_ACAAGTCAGGCTCTTGGGAC_rno-mir-125b-2	1.87244	0.2854	0.399139	0.474586	NaN	Low	1.68784	2.05705
25_TACCCTGTAGAACCGAATTTGTG_rno-mir-10b	2516.86	-0.154513	0.216374	0.475163	0.790245	OK	2651.51	2382.21
10_AGAGGCTTATAGCTCTAAGCCT_rno-mir-879	1.89373	-0.277625	0.389868	0.476403	NaN	Low	2.07538	1.71208
56_TCGGATCCGTCTGAGCTTGG_rno-mir-127	5.68019	-0.286658	0.40268	0.476543	NaN	Low	6.24266	5.11772
rno-let-7f-1-3p	0.478106	0.194421	0.274116	0.478159	NaN	Low	0.445939	0.510272
15_TCCCTGAGGAGCCCTTTGAGCCTGTT_rno-mir-351-1	7.52626	0.279277	0.393895	0.478317	NaN	Low	6.80006	8.25246
rno-miR-203b-3p	4.03066	-0.292578	0.412894	0.478571	NaN	Low	4.43797	3.62334
14_TCTGGCTCCGTGTCTTCACTCCCT_rno-mir-149	4.98758	0.285156	0.403297	0.479528	NaN	Low	4.49627	5.47889
49_TCCGGTTCTCAGGGCTCCACCT_rno-mir-671	1.15992	0.259983	0.368029	0.479927	NaN	Low	1.05569	1.26415
15_TCCCTGAGGAGCCCTTTGAGCCTGAT_rno-mir-351-1	2.54165	0.291797	0.413908	0.480822	NaN	Low	2.28549	2.79781
rno-miR-129-5p	0.110905	0.107575	0.152607	0.480863	NaN	Low	0.106772	0.115038
rno-miR-99a-3p	0.110905	0.107575	0.152607	0.480863	NaN	Low	0.106772	0.115038
rno-miR-107-5p	0.110905	0.107575	0.152607	0.480863	NaN	Low	0.106772	0.115038
rno-miR-127-5p	0.110905	0.107575	0.152607	0.480863	NaN	Low	0.106772	0.115038
rno-miR-146a-3p	0.110905	0.107575	0.152607	0.480863	NaN	Low	0.106772	0.115038
rno-miR-192-3p	0.110905	0.107575	0.152607	0.480863	NaN	Low	0.106772	0.115038
rno-miR-216a-5p	0.110905	0.107575	0.152607	0.480863	NaN	Low	0.106772	0.115038
rno-miR-299a-3p	0.110905	0.107575	0.152607	0.480863	NaN	Low	0.106772	0.115038
rno-miR-494-3p	0.110905	0.107575	0.152607	0.480863	NaN	Low	0.106772	0.115038
rno-miR-664-3p	0.110905	0.107575	0.152607	0.480863	NaN	Low	0.106772	0.115038
44_TCACTCCTCCCCTCCCGTCTTG_rno-mir-483	0.110905	0.107575	0.152607	0.480863	NaN	Low	0.106772	0.115038
15_TCTTTGGTTATCTAGCTGTATG_rno-mir-9a-3	5.511	-0.272772	0.387883	0.48191	NaN	Low	6.03044	4.99156
12_AGGCAGTGTAGTTAGCTGATTGCT_rno-mir-34c	0.51656	-0.175918	0.251046	0.483466	NaN	Low	0.548015	0.485105
10_AACATTCATTGTTGTCGGTGGG_rno-mir-181d	21.5338	-0.207953	0.297175	0.484074	0.800782	OK	23.0831	19.9845
rno-miR-324-5p	2.92509	-0.283408	0.405914	0.485055	NaN	Low	3.21148	2.63871
15_TGAGGTAGTAGGTTGTGTGGTTAA_rno-let-7c-1	3.72978	-0.280015	0.401347	0.485372	NaN	Low	4.0906	3.36895
14_CAAAGAATTCTCCTTTTGGGC_rno-mir-186	13.9258	0.236075	0.339829	0.48725	0.801771	OK	12.789	15.0627
66_AGATTCGATTCTAGGGGAAT_rno-mir-10b	1.04157	0.26404	0.38063	0.487876	NaN	Low	0.946526	1.13662
47_GCAGTCCACGGGCATATACACC_rno-mir-455	2.37128	0.286373	0.414057	0.489172	NaN	Low	2.1367	2.60586
15_TAGGTAGTTTCCTGTTGTTG_rno-mir-196b-2	1.46052	-0.272362	0.395069	0.490569	NaN	Low	1.59797	1.32306
rno-miR-339-3p	0.377045	0.183822	0.2669	0.490993	NaN	Low	0.353056	0.401033
22_CAGCAGCAATTCATGTTTTGGAT_rno-mir-322-2	19.4089	-0.216331	0.315579	0.493025	0.802843	OK	20.8613	17.9564
26_ACCCTGTAGAACCGAATTTGTGT_rno-mir-10b	1178.94	-0.173377	0.252941	0.493064	0.802843	OK	1249.69	1108.18
35_AACATTCATTGCTGTCGGTGGGG_rno-mir-181b-1	7.13822	0.246004	0.35895	0.493128	NaN	Low	6.5311	7.74534
56_TAATACTGCCTGGTAATGATG_rno-mir-200b	2.44612	0.283657	0.414237	0.493488	NaN	Low	2.20642	2.68582
13_AAGGGATTCTGATGTTGGTCAC_rno-mir-541	0.65662	0.228206	0.333335	0.493586	NaN	Low	0.604796	0.708444
18_TTATAAAGCAATGAGACTGAT_rno-mir-340-1	2.4596	-0.282859	0.414248	0.494717	NaN	Low	2.69995	2.21925
51_AGCAGCATTGTACAGGGCTAT_rno-mir-103-1	3.17659	-0.282132	0.41406	0.495631	NaN	Low	3.48621	2.86697
9_GACCCTGGTCTGCACTCTGTC_rno-mir-504	9.30398	0.280595	0.412543	0.496403	NaN	Low	8.40204	10.2059
25_TACCCTGTAGAACCGAAT_rno-mir-10b	2.0626	-0.280473	0.41316	0.497234	NaN	Low	2.26247	1.86274
34_TTTGGCAATGGTAGAACTCACA_rno-mir-182	26.2764	-0.167321	0.246981	0.498111	0.803464	OK	27.7984	24.7544
rno-miR-19b-3p	11.7384	-0.239204	0.3535	0.498612	0.803464	OK	12.7093	10.7675
16_AAACCGTTACCATTACTGAGTTTAG_rno-mir-451	0.733424	-0.230103	0.341259	0.500134	NaN	Low	0.79179	0.675059
rno-miR-205	19.4701	0.268713	0.399547	0.501238	0.803531	OK	17.6621	21.2781
16_TTTTTGCGATGTGTTCCTAATG_rno-mir-450a	0.599266	0.210591	0.317072	0.506578	NaN	Low	0.555606	0.642927
rno-miR-540-3p	0.435531	-0.199474	0.301266	0.507894	NaN	Low	0.465593	0.40547
10_AAGGAGCTTACAATCTAGCTGGGA_rno-mir-708	1.43032	0.254847	0.386193	0.509321	NaN	Low	1.30432	1.55633
46_TAACCTGTTGAACAACTGAACC_rno-mir-582	0.997218	-0.247929	0.376884	0.510642	NaN	Low	1.08269	0.911742
34_TTTGGCAATGGTAGAACTCACAC_rno-mir-182	58.5379	0.166859	0.253776	0.510856	0.806695	OK	55.1565	61.9193
22_ACCCTGTAGATCCGAATTTGTGA_rno-mir-10a	646.715	-0.170438	0.260355	0.512702	0.806695	OK	684.871	608.558
10_AAGGTTACTTGTTAGTTCAGGAA_rno-mir-872	0.421098	-0.196018	0.300485	0.514183	NaN	Low	0.449661	0.392534
11_TGTAACCATCCTCGACTGGAAGCT_rno-mir-30d	2.97598	0.269666	0.413929	0.514738	NaN	Low	2.69865	3.2533
60_TACCACAGGGTAGAACCACGGAC_rno-mir-140	10.9825	-0.242052	0.371569	0.514767	0.806695	OK	11.9017	10.0634
13_CCCATAAAGTAGAAAGCACTAC_rno-mir-142	2.98315	-0.269714	0.41424	0.514978	NaN	Low	3.26119	2.70511
rno-miR-20b-5p	1.61004	-0.265087	0.408772	0.516665	NaN	Low	1.75754	1.46253
15_TTCAAGTAATCCAGGATAGGCTATT_rno-mir-26a	1.62406	-0.265574	0.409825	0.516974	NaN	Low	1.77312	1.475
rno-miR-23b-3p	31.1943	-0.180083	0.27872	0.518211	0.806695	OK	33.1386	29.2499
12_AACCCGTAGATCCGAACTTGT_rno-mir-100	16.1562	-0.205673	0.318739	0.51875	0.806695	OK	17.3059	15.0065
rno-miR-196a-5p	34.7595	-0.166446	0.257963	0.518775	0.806695	OK	36.7624	32.7565
14_TGTAACAGCAACTCCATGTGG_rno-mir-194-2	2.69265	0.265634	0.412426	0.519525	NaN	Low	2.44546	2.93984
14_TCCCTGAGACCCTTTAACCT_rno-mir-125a	2.87867	-0.262644	0.409321	0.521096	NaN	Low	3.13998	2.61736
53_CAGCATTGTACAGGGCTATGA_rno-mir-103-1	1.64163	-0.25952	0.404582	0.521228	NaN	Low	1.78889	1.49438
10_TGAGGGGCAGAGAGCGAGAC_rno-mir-423	0.472619	0.154678	0.241169	0.521283	NaN	Low	0.447308	0.497931
rno-miR-674-3p	0.513964	0.18458	0.288004	0.521591	NaN	Low	0.48113	0.546798
69_ACAGTAGTCTGCACATTGGTTAAA_rno-mir-199a	1.80972	0.262815	0.410466	0.521988	NaN	Low	1.64534	1.97411
6_TGAGGTAGTAGTTTGTGCTGTTT_rno-let-7g	21.6224	-0.198484	0.310173	0.522228	0.808025	OK	23.1075	20.1374
60_TACAGTACTGTGATAGCTGAAG_rno-mir-101b	6.97837	-0.233803	0.366756	0.523807	NaN	Low	7.54259	6.41415
10_AACATTCATTGTTGTCGGTGGGTTGT_rno-mir-181d	1.01892	0.234464	0.367853	0.523874	NaN	Low	0.936309	1.10154
38_AACATTCAACGCTGTCGGT_rno-mir-181a-2	9.73962	0.224395	0.352324	0.52419	NaN	Low	8.9837	10.4955
22_ACCCTGTAGATCCGAATTTGTGT_rno-mir-10a	1091.46	-0.153069	0.241383	0.525995	0.809823	OK	1149.3	1033.61
11_AGGTAGTTTCGTGTTGTTGGGC_rno-mir-196c	0.618188	0.210147	0.332515	0.527392	NaN	Low	0.573244	0.663133
52_TGAAATGTTTAGGACCACTAG_rno-mir-203a	2.65839	0.261135	0.413961	0.528158	NaN	Low	2.41846	2.89833
rno-miR-139-5p	1.24648	-0.23069	0.366633	0.52921	NaN	Low	1.34593	1.14703
rno-miR-183-5p	9.79022	0.217281	0.345366	0.529263	NaN	Low	9.05437	10.5261
83_ACCACCAACCGTTGACTGTACT_rno-mir-181a-2	3.17553	0.259101	0.412627	0.53005	NaN	Low	2.89114	3.45992
47_AGGGTTGGGTGGAGGCTCTCC_rno-mir-296	0.395967	0.168479	0.268453	0.53027	NaN	Low	0.372872	0.419061
17_TTTTGCGATGTGTTCCTAATG_rno-mir-450a	16.4175	-0.197614	0.314928	0.530339	0.810222	OK	17.5401	15.2948
rno-let-7d-5p	110.425	-0.158758	0.253699	0.531464	0.810222	OK	116.494	104.355
rno-miR-218a-1-3p	0.338613	0.164728	0.263374	0.531673	NaN	Low	0.319303	0.357924
55_AATTGCACGGTATCCATCTG_rno-mir-363	1.21297	-0.233115	0.37512	0.534309	NaN	Low	1.31075	1.11518
53_CAGCATTGTACAGGGCTATGA_rno-mir-103-2	1.6069	0.252458	0.406909	0.534977	NaN	Low	1.46666	1.74714
13_CAAAGTGCTTACAGTGCAGGT_rno-mir-17-1	0.57819	-0.205521	0.331296	0.535025	NaN	Low	0.619304	0.537076
rno-miR-145-5p	31.7061	0.15372	0.247856	0.535127	0.811828	OK	30.0186	33.3937
56_ATTGCACGGTATCCATCTGTAA_rno-mir-363	1.46072	-0.22954	0.372269	0.5375	NaN	Low	1.57667	1.34476
rno-miR-6329	0.678491	-0.209471	0.341922	0.540123	NaN	Low	0.727661	0.629321
17_TTTTGCGATGTGTTCCTAAT_rno-mir-450a	0.46477	0.174572	0.285121	0.540357	NaN	Low	0.436685	0.492855
rno-miR-26b-3p	1.38791	-0.244753	0.400605	0.541227	NaN	Low	1.50536	1.27046
47_CTGGCCCTCTCTGCCCTTCCGTAT_rno-mir-328a	0.980902	0.228088	0.373765	0.5417	NaN	Low	0.903523	1.05828
55_ATTCCTGGAAATACTGTTCTT_rno-mir-145	4.60044	-0.24479	0.40228	0.542852	NaN	Low	4.9898	4.21109
rno-miR-325-3p	0.0724736	0.0807599	0.133166	0.544208	NaN	Low	0.0704457	0.0745016
rno-miR-329-5p	0.0724736	0.0807599	0.133166	0.544208	NaN	Low	0.0704457	0.0745016
rno-miR-331-5p	0.0724736	0.0807599	0.133166	0.544208	NaN	Low	0.0704457	0.0745016
rno-miR-141-5p	0.0724736	0.0807599	0.133166	0.544208	NaN	Low	0.0704457	0.0745016
rno-miR-145-3p	0.0724736	0.0807599	0.133166	0.544208	NaN	Low	0.0704457	0.0745016
rno-miR-193a-5p	0.0724736	0.0807599	0.133166	0.544208	NaN	Low	0.0704457	0.0745016
rno-miR-485-3p	0.0724736	0.0807599	0.133166	0.544208	NaN	Low	0.0704457	0.0745016
rno-miR-17-2-3p	0.0724736	0.0807599	0.133166	0.544208	NaN	Low	0.0704457	0.0745016
rno-miR-384-5p	0.0724736	0.0807599	0.133166	0.544208	NaN	Low	0.0704457	0.0745016
rno-miR-509-5p	0.0724736	0.0807599	0.133166	0.544208	NaN	Low	0.0704457	0.0745016
rno-miR-1306-5p	0.0724736	0.0807599	0.133166	0.544208	NaN	Low	0.0704457	0.0745016
rno-miR-1247-5p	0.0724736	0.0807599	0.133166	0.544208	NaN	Low	0.0704457	0.0745016
44_CAGTGCAATGGTATTGTCAAAGCA_rno-mir-301b	0.0724736	0.0807599	0.133166	0.544208	NaN	Low	0.0704457	0.0745016
47_TATTGCACTTGTCCCGGCCTGTAGAAT_rno-mir-92a-1	0.0724736	0.0807599	0.133166	0.544208	NaN	Low	0.0704457	0.0745016
14_TAGCAGCACAGAAATATTGGCA_rno-mir-195	10.5812	-0.208215	0.343673	0.544612	0.816137	OK	11.3435	9.819
rno-miR-28-3p	118.091	-0.151651	0.250985	0.545694	0.816137	OK	124.292	111.89
57_ATCACATTGCCAGGGATTACCAC_rno-mir-23b	40.557	-0.143461	0.237571	0.545932	0.816137	OK	42.5718	38.5422
rno-miR-101a-3p	4.19698	-0.240911	0.399638	0.546625	NaN	Low	4.54659	3.84737
35_AACATTCATTGCTGTCGGTGGGA_rno-mir-181b-1	3.34166	-0.248361	0.413211	0.547807	NaN	Low	3.62858	3.05473
rno-miR-10a-5p	3258.63	-0.125238	0.208709	0.548465	0.816137	OK	3399.98	3117.28
12_AACCCGTAGATCCGAACTTGTGA_rno-mir-99a	2.08711	-0.247671	0.412838	0.548557	NaN	Low	2.26582	1.9084
rno-miR-18a-5p	1.80148	0.24375	0.406407	0.54866	NaN	Low	1.64966	1.9533
16_TGAGAACTGAATTCCATGGGTTAT_rno-mir-146a	5.79285	-0.23317	0.390028	0.549953	NaN	Low	6.25996	5.32575
61_ACCACAGGGTAGAACCACGGACA_rno-mir-140	4.59798	-0.237729	0.398871	0.551171	NaN	Low	4.97595	4.22
rno-miR-7a-5p	0.086531	-0.0834422	0.140184	0.551688	NaN	Low	0.0890327	0.0840293
rno-miR-214-5p	0.086531	-0.0834422	0.140184	0.551688	NaN	Low	0.0890327	0.0840293
rno-miR-490-3p	0.086531	-0.0834422	0.140184	0.551688	NaN	Low	0.0890327	0.0840293
rno-miR-362-3p	0.086531	-0.0834422	0.140184	0.551688	NaN	Low	0.0890327	0.0840293
rno-miR-1843a-3p	0.086531	-0.0834422	0.140184	0.551688	NaN	Low	0.0890327	0.0840293
rno-miR-6319	0.086531	-0.0834422	0.140184	0.551688	NaN	Low	0.0890327	0.0840293
rno-miR-679	0.086531	-0.0834422	0.140184	0.551688	NaN	Low	0.0890327	0.0840293
rno-miR-1b	0.086531	-0.0834422	0.140184	0.551688	NaN	Low	0.0890327	0.0840293
12_TGAGGTAGTAGGTTGTATGGTTAT_rno-let-7a-1	1.77524	-0.238444	0.400995	0.552089	NaN	Low	1.92161	1.62887
21_TACCCTGTAGAACCGAATTTGG_rno-mir-10a	25.0938	0.158613	0.266778	0.552144	0.817699	OK	23.7157	26.4718
44_TAATACTGCCGGGTAATGATGGA_rno-mir-200c	8.5687	0.209832	0.353313	0.55258	NaN	Low	7.94666	9.19074
rno-miR-350	0.294223	-0.158882	0.268256	0.553665	NaN	Low	0.310408	0.278038
rno-miR-181a-1-3p	61.8224	-0.118235	0.200383	0.555161	0.818271	OK	64.3543	59.2906
60_TACCACAGGGTAGAACCACGGACA_rno-mir-140	1.34051	-0.224099	0.385997	0.561529	NaN	Low	1.44441	1.2366
58_CTTTCAGTCGGATGTTTACAG_rno-mir-30e	1.41816	0.229759	0.396297	0.562073	NaN	Low	1.30547	1.53084
48_AAAGCTGGGTTGAGAGGGCGA_rno-mir-320	2.35584	0.235243	0.406517	0.562806	NaN	Low	2.16419	2.54748
10_AACATTCATTGTTGTCGGTGGGTTAT_rno-mir-181d	1.24686	-0.212914	0.36825	0.563144	NaN	Low	1.3387	1.15502
25_TACCCTGTAGATACGAATTTGT_rno-mir-10b	1.35909	-0.21769	0.377258	0.563919	NaN	Low	1.46143	1.25675
rno-miR-379-5p	0.41661	-0.159792	0.27817	0.565669	NaN	Low	0.439658	0.393561
62_CCACAGGGTAGAACCACGGACT_rno-mir-140	5.42175	-0.224363	0.390751	0.565842	NaN	Low	5.84249	5.00101
47_TATTGCACTTGTCCCGGCCTGTTAAT_rno-mir-92a-1	1.1629	-0.21625	0.380046	0.56935	NaN	Low	1.24989	1.07591
rno-miR-30e-5p	7.72796	0.224073	0.394084	0.569633	NaN	Low	7.12902	8.32689
10_TGAGGGGCAGAGAGCGAGACTTT_rno-mir-423	21.8671	0.219854	0.392052	0.574949	0.841775	OK	20.2041	23.53
14_AACATTCATTGCTGTCGGTGGGA_rno-mir-181b-2	3.40228	-0.229567	0.409977	0.575512	NaN	Low	3.6724	3.13216
56_ATTGCACGGTATCCATCTGTATT_rno-mir-363	0.748038	-0.188467	0.337371	0.576411	NaN	Low	0.796829	0.699247
46_CGTACCGTGAGTAATAATGCGT_rno-mir-126a	23.2745	-0.156974	0.281684	0.577342	0.841775	OK	24.5394	22.0095
rno-miR-196a-3p	0.873662	-0.201331	0.361509	0.577583	NaN	Low	0.934523	0.8128
13_AAGGGATTCTGATGTTGGTCACACTC_rno-mir-541	1.41859	-0.210507	0.379034	0.578635	NaN	Low	1.52191	1.31528
61_ACCACAGGGTAGAACCACGGAC_rno-mir-140	59.4338	-0.134983	0.245121	0.581854	0.841775	OK	62.2121	56.6554
56_ATTGCACGGTATCCATCTGTAT_rno-mir-363	3.34486	0.226895	0.413693	0.583374	NaN	Low	3.08237	3.60734
15_TAAAGTGCTTATAGTGCAGGTAGT_rno-mir-20a	4.60372	0.221069	0.404007	0.584247	NaN	Low	4.25169	4.95575
51_CATTGCACTTGTCTCGGTCT_rno-mir-25	34.7204	-0.150582	0.275445	0.584594	0.841775	OK	36.5307	32.91
rno-miR-181a-2-3p	0.653048	0.17689	0.323838	0.584907	NaN	Low	0.613063	0.693034
13_TGAGGTAGTAGGTTGTATGGT_rno-let-7c-2	21.2398	-0.192959	0.354352	0.58607	0.841775	OK	22.6581	19.8215
rno-miR-345-3p	0.0676091	-0.0701776	0.129013	0.586471	NaN	Low	0.0692531	0.0659651
rno-miR-15b-3p	0.0676091	-0.0701776	0.129013	0.586471	NaN	Low	0.0692531	0.0659651
rno-miR-33-3p	0.0676091	-0.0701776	0.129013	0.586471	NaN	Low	0.0692531	0.0659651
rno-miR-133a-3p	0.0676091	-0.0701776	0.129013	0.586471	NaN	Low	0.0692531	0.0659651
rno-miR-211-5p	0.0676091	-0.0701776	0.129013	0.586471	NaN	Low	0.0692531	0.0659651
rno-miR-451-3p	0.0676091	-0.0701776	0.129013	0.586471	NaN	Low	0.0692531	0.0659651
rno-miR-493-5p	0.0676091	-0.0701776	0.129013	0.586471	NaN	Low	0.0692531	0.0659651
rno-miR-466b-2-3p	0.0676091	-0.0701776	0.129013	0.586471	NaN	Low	0.0692531	0.0659651
rno-miR-362-5p	0.0676091	-0.0701776	0.129013	0.586471	NaN	Low	0.0692531	0.0659651
rno-miR-201-5p	0.0676091	-0.0701776	0.129013	0.586471	NaN	Low	0.0692531	0.0659651
rno-miR-547-3p	0.0676091	-0.0701776	0.129013	0.586471	NaN	Low	0.0692531	0.0659651
rno-miR-496-3p	0.0676091	-0.0701776	0.129013	0.586471	NaN	Low	0.0692531	0.0659651
rno-miR-3074	0.0676091	-0.0701776	0.129013	0.586471	NaN	Low	0.0692531	0.0659651
rno-miR-3099	0.0676091	-0.0701776	0.129013	0.586471	NaN	Low	0.0692531	0.0659651
10_GGCAGAGGAGGGCTGTTCTTCCCTTT_rno-mir-298	0.0676091	-0.0701776	0.129013	0.586471	NaN	Low	0.0692531	0.0659651
10_TGTGATGTGTGTATGTACATGTGT_rno-mir-466c	0.0676091	-0.0701776	0.129013	0.586471	NaN	Low	0.0692531	0.0659651
51_AGTGCAATGATGAAAGGGCATA_rno-mir-130b	0.0676091	-0.0701776	0.129013	0.586471	NaN	Low	0.0692531	0.0659651
rno-miR-128-1-5p	0.978804	-0.182812	0.336561	0.587008	NaN	Low	1.04074	0.916872
47_TTTCAGTCGGATGTTTGCAGT_rno-mir-30a	1.61924	0.215572	0.397366	0.587472	NaN	Low	1.49849	1.73999
14_AACATTCAACGCTGTCGGTGAGTTT_rno-mir-181a-1	37.5526	0.137334	0.254462	0.589401	0.841775	OK	35.7666	39.3386
rno-miR-191a-5p	1194.85	0.0874589	0.162335	0.590055	0.841775	OK	1158.64	1231.06
rno-miR-34a-5p	0.857574	0.177648	0.330426	0.590829	NaN	Low	0.804842	0.910307
51_AGTGCAATGATGAAAGGGCAT_rno-mir-130b	0.551987	0.171899	0.322068	0.593526	NaN	Low	0.519141	0.584834
51_AGCAGCATTGTACAGGGCTATCT_rno-mir-103-1	3.67552	0.21837	0.410933	0.595141	NaN	Low	3.39789	3.95316
54_TATTGCACTTGTCCCGGCCTGAAC_rno-mir-92a-2	0.667482	0.172223	0.324265	0.595338	NaN	Low	0.627689	0.707276
64_AGCTACATTGTCTGCTGGGTTTCT_rno-mir-221	2.56574	-0.219964	0.414161	0.595344	NaN	Low	2.76095	2.37052
23_GAAGTTCTGTTATACACTCAGGCT_rno-mir-148b	3.69581	0.21531	0.407436	0.597186	NaN	Low	3.42053	3.97108
rno-miR-200a-3p	35.9584	-0.120426	0.228359	0.597946	0.848063	OK	37.4583	34.4585
15_TGCTGACCCCTAGTCCAGTGCT_rno-mir-345	2.18952	-0.218213	0.41419	0.598302	NaN	Low	2.35479	2.02424
rno-miR-16-5p	936.599	-0.0832391	0.158695	0.599916	0.848063	OK	963.611	909.587
15_TCTCCCAACCCTTGTACCAGT_rno-mir-150	3.78398	0.217097	0.414208	0.60019	NaN	Low	3.49981	4.06816
46_TACAGTACTGTGATAACTGA_rno-mir-101a	4.00938	-0.216461	0.414187	0.60124	NaN	Low	4.3096	3.70916
12_ACTCTTTCCCTGTTGCACTAC_rno-mir-130b	1.15581	-0.204416	0.391171	0.601271	NaN	Low	1.23756	1.07407
rno-miR-708-3p	3.07177	0.21484	0.412707	0.602672	NaN	Low	2.84347	3.30006
10_AATGACACGATCACTCCCGTTGAGT_rno-mir-425	8.01457	-0.183489	0.352889	0.60309	NaN	Low	8.52355	7.50559
50_CAGTGCAATGATGAAAGGGCA_rno-mir-130b	7.82233	0.190317	0.367842	0.604884	NaN	Low	7.30713	8.33754
16_TGTAAACATCCTTGACTGGAA_rno-mir-30e	6.94669	-0.205453	0.397398	0.60516	NaN	Low	7.44049	6.45289
46_TACAGTACTGTGATAACTGACT_rno-mir-101a	7.43175	-0.198751	0.385333	0.606001	NaN	Low	7.94285	6.92064
rno-miR-107-3p	6.69187	-0.21088	0.408918	0.606063	NaN	Low	7.18008	6.20366
60_AAACATGAAGCGCTGCAACACT_rno-mir-322-2	20.3877	0.14354	0.279069	0.607004	0.854201	OK	19.3743	21.4011
53_CACTAGATTGTGAGCTCCTGGAAT_rno-mir-28	6.91935	-0.195539	0.38115	0.607934	NaN	Low	7.38755	6.45115
61_ACCACAGGGTAGAACCACGGAAA_rno-mir-140	0.957642	-0.173504	0.340005	0.609842	NaN	Low	1.01516	0.900126
50_ACTGCAGTGAAGGCACTTGTGGC_rno-mir-17-1	0.761221	-0.157189	0.309152	0.611136	NaN	Low	0.802649	0.719792
32_TTCCCTTTGTCATCCTATGCCTG_rno-mir-204	9.52567	0.186689	0.367176	0.611141	NaN	Low	8.91021	10.1411
rno-miR-423-5p	5.72948	0.210063	0.414249	0.612089	NaN	Low	5.31309	6.14586
25_TACCCTGTAGATCCGAATTTGG_rno-mir-10b	23.8659	-0.126994	0.251135	0.613082	0.858867	OK	24.9156	22.8162
rno-miR-542-5p	1.17324	0.191414	0.380375	0.614807	NaN	Low	1.09553	1.25096
rno-miR-152-3p	6.98161	-0.19008	0.378045	0.615107	NaN	Low	7.44087	6.52235
14_CAAAGTGCTGTTCGTGCAGGTAGA_rno-mir-93	3.59603	0.203417	0.404591	0.615125	NaN	Low	3.34293	3.84913
rno-miR-431	0.800977	-0.164829	0.328934	0.6163	NaN	Low	0.846683	0.75527
6_CACCCGTAGAACCGACCTTGCGAGA_rno-mir-99b	0.764384	-0.167485	0.335118	0.617231	NaN	Low	0.808704	0.720065
rno-miR-293-5p	0.536592	-0.14256	0.285275	0.617267	NaN	Low	0.563083	0.510102
rno-miR-31a-5p	5.95359	0.191376	0.384286	0.618481	NaN	Low	5.55929	6.34789
30_CCCAGTGTTCAGACTACCTGTTCT_rno-mir-199a	24.9093	0.123583	0.248657	0.619187	0.86353	OK	23.8431	25.9756
rno-miR-296-3p	0.329491	-0.129355	0.26082	0.619927	NaN	Low	0.344252	0.314729
44_CTCGTACCGTGAGTAATAATGC_rno-mir-126a	3.37909	-0.20469	0.413964	0.620979	NaN	Low	3.6184	3.13978
22_ACCCTGTAGATCCGAATTTGTG_rno-mir-10a	3956.67	-0.100428	0.204404	0.623198	0.865244	OK	4094.33	3819.01
60_TCAGTGCATCACAGAACTTTGTA_rno-mir-148b	1.94888	-0.20265	0.413478	0.624055	NaN	Low	2.08553	1.81223
35_AACATTCATTGCTGTCGGTGGGTTGT_rno-mir-181b-1	0.789706	-0.177142	0.361781	0.62439	NaN	Low	0.838128	0.741285
15_TAGGTAGTTTCCTGTTGTTGG_rno-mir-196b-1	5.66592	-0.189191	0.386858	0.624811	NaN	Low	6.03689	5.29494
50_AATGGCGCCACTAGGGTTGTGA_rno-mir-652	1.99555	-0.195043	0.401571	0.627181	NaN	Low	2.13024	1.86087
rno-miR-33-5p	0.332654	-0.131452	0.271872	0.628736	NaN	Low	0.347799	0.31751
50_CAGTGCAATGATGAAAGGGCAA_rno-mir-130b	0.315057	-0.125205	0.259399	0.629327	NaN	Low	0.32872	0.301394
52_TCAGTGCATGACAGAACTTGGGT_rno-mir-152	1.04845	-0.171431	0.358072	0.632108	NaN	Low	1.11067	0.986231
26_TATGGCACTGGTAGAATTCACTGT_rno-mir-183	0.816215	0.172822	0.364351	0.635267	NaN	Low	0.767386	0.865044
59_TGAGATGAAGCACTGTAGCTCAT_rno-mir-143	16.234	0.153784	0.324499	0.635563	0.873454	OK	15.3696	17.0984
34_TTTGGCAATGGTAGAACTCAC_rno-mir-182	16.499	0.155797	0.330216	0.637068	0.873454	OK	15.609	17.3891
16_TGTAAACATCCTTGACTGGA_rno-mir-30e	16.2508	-0.155191	0.329391	0.637537	0.873454	OK	17.124	15.3776
rno-miR-140-5p	1.26295	-0.181968	0.386652	0.637908	NaN	Low	1.34249	1.18341
rno-miR-676	2.42391	-0.193967	0.413975	0.639393	NaN	Low	2.5866	2.26121
rno-miR-497-5p	5.91103	0.178922	0.383487	0.640811	NaN	Low	5.54496	6.2771
14_TGAGAACTGAATTCCATAGGCT_rno-mir-146b	1.71919	0.189956	0.411055	0.643997	NaN	Low	1.60617	1.83221
rno-miR-142-3p	0.310569	-0.118661	0.258887	0.6467	NaN	Low	0.323334	0.297804
15_TCCCTGAGGAGCCCTTTGAGCCTGAAT_rno-mir-351-1	4.98542	0.184532	0.404761	0.64846	NaN	Low	4.66701	5.30382
19_TAGCAGCACATCATGGTTTAC_rno-mir-15b	5.29132	0.185288	0.407462	0.649299	NaN	Low	4.952	5.63064
56_TAATACTGCCTGGTAATGATGACA_rno-mir-200b	11.312	0.145943	0.322245	0.650625	0.885886	OK	10.7403	11.8837
25_TACCCTGTAGATCCGGATTTGT_rno-mir-10b	0.453227	-0.134121	0.296156	0.650641	NaN	Low	0.47428	0.432175
24_TTGTGCTTGATCTAACCATGTG_rno-mir-218a-1	14.5102	0.145521	0.32298	0.652308	0.885886	OK	13.779	15.2414
47_TATTGCACTTGTCCCGGCCTGTTAAA_rno-mir-92a-1	1.18081	-0.175223	0.391094	0.65413	NaN	Low	1.25243	1.10919
rno-miR-615	1.17514	-0.165344	0.369871	0.654852	NaN	Low	1.24241	1.10788
57_ATCACATTGCCAGGGATTACCACA_rno-mir-23b	4.58867	0.178048	0.400488	0.656626	NaN	Low	4.30588	4.87146
49_AACAGACATTAATTGGGCGCCTG_rno-mir-421	2.06694	0.181539	0.413341	0.660518	NaN	Low	1.93706	2.19681
53_TAACACTGTCTGGTAACGATG_rno-mir-200a	12.4972	-0.143537	0.328177	0.661837	0.894682	OK	13.1183	11.876
68_TACAGTAGTCTGCACATTGGTTAT_rno-mir-199a	1.27875	0.165265	0.382046	0.665321	NaN	Low	1.20559	1.35191
rno-miR-361-5p	9.88679	-0.148903	0.346045	0.666979	NaN	Low	10.3966	9.37703
rno-miR-204-5p	14.1546	-0.13471	0.313237	0.667153	0.894682	OK	14.8149	13.4942
51_AGCAGCATTGTACAGGGCTATGAAT_rno-mir-107	0.767021	0.149071	0.347145	0.667619	NaN	Low	0.727429	0.806613
35_AACATTCATTGCTGTCGGTGGG_rno-mir-181b-1	55.753	-0.0812395	0.190245	0.66936	0.894682	OK	57.3223	54.1836
47_TATTGCACTTGTCCCGGCC_rno-mir-92a-1	1.76377	0.170413	0.399074	0.669363	NaN	Low	1.65972	1.86782
43_TGGCTCAGTTCAGCAGGAAC_rno-mir-24-1	10.2672	-0.151103	0.354913	0.670292	0.894682	OK	10.8043	9.72997
rno-miR-128-3p	6.16599	-0.167828	0.394321	0.670391	NaN	Low	6.52423	5.80775
10_CTCGGGGATCATCATGTCACG_rno-mir-542-3	1.67894	-0.174062	0.409918	0.671109	NaN	Low	1.7801	1.57778
30_CCCAGTGTTCAGACTACCTGTTA_rno-mir-199a	3.01671	0.17331	0.409582	0.672194	NaN	Low	2.83573	3.19769
15_TAGGTAGTTTCCTGTTGTTGGGAT_rno-mir-196b-2	1.12688	0.162432	0.384518	0.672711	NaN	Low	1.06351	1.19025
14_TCCCTGAGACCCTAACTTGT_rno-mir-125b-1	4.67454	0.173947	0.413397	0.673919	NaN	Low	4.39307	4.956
45_TCGTACCGTGAGTAATAATGCGT_rno-mir-126a	14.0004	-0.144598	0.344657	0.674821	0.896133	OK	14.7014	13.2993
16_TGAGAACTGAATTCCATGGGTTAA_rno-mir-146a	6.97391	0.155791	0.373531	0.676622	NaN	Low	6.59773	7.35009
rno-miR-365-3p	4.13697	-0.168191	0.408518	0.680552	NaN	Low	4.37784	3.8961
25_TACCCTGTAGAACC_rno-mir-10b	1.54738	-0.156329	0.38172	0.682145	NaN	Low	1.63113	1.46363
47_AAAAGCTGGGTTGAGAGGGCG_rno-mir-320	1.79727	-0.167113	0.409046	0.682875	NaN	Low	1.90125	1.6933
54_TATTGCACTTGTCCCGGCC_rno-mir-92a-2	0.821929	0.144117	0.352945	0.683034	NaN	Low	0.78091	0.862947
13_AGAGGTAGTAGGTTGCATAGT_rno-let-7d	29.3536	0.115169	0.28226	0.683256	0.896133	OK	28.1826	30.5246
69_ACAGTAGTCTGCACATTGGTTATT_rno-mir-199a	4.0025	0.166177	0.407871	0.683695	NaN	Low	3.77224	4.23276
rno-miR-142-5p	7.02369	-0.149541	0.367606	0.684157	NaN	Low	7.38738	6.66
rno-miR-24-3p	11.4874	-0.131961	0.32718	0.686708	0.896133	OK	12.0124	10.9624
47_TCAACAGACATTAATTGGGCGC_rno-mir-421	1.02181	0.139101	0.345748	0.68745	NaN	Low	0.972588	1.07103
83_ACCACCAACCGTTGACTGTAC_rno-mir-181a-2	3.76974	-0.165663	0.41241	0.687908	NaN	Low	3.98594	3.55354
15_TCCCTGAGGAGCCCTTTGAGCCGG_rno-mir-351-1	5.77782	0.165	0.411777	0.68864	NaN	Low	5.44778	6.10786
rno-miR-200b-3p	151.033	-0.0888947	0.22244	0.689426	0.896133	OK	155.685	146.382
21_CAGTGGTTTTACCCTATGGTAGT_rno-mir-140	1.01101	-0.146586	0.367046	0.689623	NaN	Low	1.06233	0.959696
56_CAACTAGACTGTGAGCTTCT_rno-mir-708	2.07318	-0.164299	0.413126	0.690854	NaN	Low	2.1911	1.95526
rno-miR-455-5p	4.74433	-0.15425	0.389842	0.692346	NaN	Low	4.99771	4.49094
rno-miR-146a-5p	39.5436	0.115217	0.291705	0.692858	0.896133	OK	37.9655	41.1218
47_TTTCAGTCGGATGTTTGCAGC_rno-mir-30a	16.0756	0.113679	0.287884	0.692932	0.896133	OK	15.4426	16.7086
47_TATTGCACTTGTCCCGGCCTGTAGT_rno-mir-92a-1	17.688	0.146018	0.372409	0.694991	0.896133	OK	16.7937	18.5824
11_TAAAGTGCTGACAGTGCAGATA_rno-mir-106b	4.21502	0.157093	0.403084	0.696737	NaN	Low	3.98577	4.44428
rno-miR-27b-3p	1099.69	-0.0711392	0.182839	0.697216	0.896133	OK	1126.8	1072.59
51_AGCAGCATTGTACAGGGCTATGT_rno-mir-107	15.9356	-0.113283	0.291254	0.697313	0.896133	OK	16.5609	15.3102
25_TACCCTGTAGATTCGAATTTGT_rno-mir-10b	1.17451	-0.148303	0.381886	0.697762	NaN	Low	1.23482	1.11419
rno-miR-708-5p	6.64379	0.143953	0.371466	0.698366	NaN	Low	6.3126	6.97498
15_AATGTGACTCAGCTATCTGAAC_rno-mir-6329	0.83568	-0.1374	0.357764	0.700941	NaN	Low	0.875444	0.795916
60_TCTCACACAGAAATCGCACCCGTCA_rno-mir-342	1.5968	-0.155228	0.408476	0.703932	NaN	Low	1.68262	1.51097
11_TGTAAACATCCTCGACTGGAAA_rno-mir-30d	5.22054	0.156175	0.411028	0.703974	NaN	Low	4.93824	5.50283
9_ATATAATACAACCTGCTAAGT_rno-mir-374	3.15827	0.157097	0.413789	0.704202	NaN	Low	2.98649	3.33006
51_GTGAAATGTTTAGGACCACTAGA_rno-mir-203a	3.4108	0.153138	0.406513	0.706389	NaN	Low	3.22994	3.59165
rno-miR-223-3p	0.353488	-0.0991408	0.263215	0.706432	NaN	Low	0.365629	0.341348
47_CTGGCCCTCTCTGCCCTTCCGTA_rno-mir-328a	1.79929	-0.143758	0.381919	0.706613	NaN	Low	1.88886	1.70971
63_CTATACAATCTACTGTCTTTCT_rno-let-7a-1	1.23088	0.137324	0.367112	0.708355	NaN	Low	1.17234	1.28942
10_AAGGAGCTTACAATCTAGCTGGGAT_rno-mir-708	2.76083	-0.153716	0.41399	0.710412	NaN	Low	2.90778	2.61389
14_CAAAGTGCTGTTCGTGCAGGTA_rno-mir-93	10.0634	-0.126228	0.341251	0.711458	0.907675	OK	10.5034	9.62347
54_CAGTGCAATGTTAAAAGGGC_rno-mir-130a	23.359	0.116803	0.316542	0.712131	0.907675	OK	22.4139	24.304
13_AAGGGATTCTGATGTTGGTCACA_rno-mir-541	1.63247	-0.148273	0.404266	0.713789	NaN	Low	1.71629	1.54866
63_AAATTCGTATCTAGGGGAAT_rno-mir-10a	0.747511	0.127455	0.353412	0.718368	NaN	Low	0.714513	0.780509
15_TCGAGGAGCTCACAGTCTAGTA_rno-mir-151	63.646	0.0627914	0.174591	0.719111	0.911173	OK	62.2612	65.0308
rno-miR-100-5p	54.0741	-0.0703464	0.196786	0.720735	0.911173	OK	55.3922	52.756
15_CTGAGAACTGAATTCCATGGGTT_rno-mir-146a	3.86098	0.144169	0.406683	0.722965	NaN	Low	3.66822	4.05373
54_CCGTCCTGAGCTTGTCGAGCTT_rno-mir-676	8.31487	0.12604	0.356001	0.723306	NaN	Low	7.95189	8.67785
70_CAGTAGTCTGCACATTGGTTAA_rno-mir-199a	1.05818	0.137135	0.388013	0.723766	NaN	Low	1.00792	1.10843
56_TAATACTGCCTGGTAATGATGACT_rno-mir-200b	47.9105	-0.0821234	0.234165	0.725808	0.912276	OK	49.2738	46.5473
45_TATGTAACACGGTCCACTAAC_rno-mir-411	0.941467	-0.114784	0.327519	0.725989	NaN	Low	0.9789	0.904035
rno-miR-19a-3p	1.89457	0.136466	0.390877	0.726994	NaN	Low	1.80503	1.98411
62_ACCATCGACCGTTGAGTGGAC_rno-mir-181c	5.67474	0.13513	0.387689	0.727425	NaN	Low	5.40917	5.94031
rno-miR-181b-5p	94.0406	-0.0688233	0.197492	0.727474	0.912276	OK	96.2833	91.7979
rno-miR-346	0.525069	-0.0960457	0.275858	0.727712	NaN	Low	0.542541	0.507598
rno-miR-322-3p	0.879598	-0.125992	0.368345	0.732313	NaN	Low	0.917981	0.841214
16_TAAGGTGCATCTAGTGCAGATA_rno-mir-18a	0.739694	-0.121371	0.357295	0.734087	NaN	Low	0.770791	0.708598
51_AGCAGCATTGTACAGGGCTAT_rno-mir-103-2	3.1038	0.139739	0.411659	0.734269	NaN	Low	2.9536	3.254
6_TGAGGTAGTAGGTTGTGTGGTTTT_rno-let-7b	2.02222	-0.139194	0.410286	0.734412	NaN	Low	2.1197	1.92474
52_TCAGTGCATGACAGAACTTGGT_rno-mir-152	3.05203	0.137943	0.408405	0.735544	NaN	Low	2.90623	3.19783
24_TAGGTAGTTTCATGTTGTTGGGTT_rno-mir-196a	1.84148	0.132122	0.391762	0.735929	NaN	Low	1.75721	1.92574
46_TAACCTGTTGAACAACTGAACCC_rno-mir-582	2.13934	0.135934	0.408068	0.739047	NaN	Low	2.03863	2.24005
rno-miR-17-5p	27.4739	-0.10141	0.304753	0.739314	0.91352	OK	28.4391	26.5087
13_TGTAAACATCCTACACTCTCAGCTGT_rno-mir-30c-2	1.35214	0.131542	0.395832	0.739649	NaN	Low	1.29054	1.41374
rno-miR-20a-5p	14.6983	0.11655	0.351471	0.740187	0.91352	OK	14.1049	15.2917
52_TCAGTGCATGACAGAACTTGGG_rno-mir-152	1.96886	0.135738	0.409765	0.740449	NaN	Low	1.87631	2.06141
44_TTTGTTCGTTCGGCTCGCGTGG_rno-mir-375	5.67198	-0.137069	0.414236	0.740723	NaN	Low	5.94123	5.40274
rno-miR-26a-5p	3807.9	-0.0620312	0.187634	0.740949	0.91352	OK	3889.75	3726.05
62_TCACACAGAAATCGCACCCGTCA_rno-mir-342	1.20619	0.122018	0.369864	0.741475	NaN	Low	1.15521	1.25717
15_CATCTTACCGGACAGTGCTGGA_rno-mir-200a	5.84001	0.130889	0.398751	0.742725	NaN	Low	5.57528	6.10475
35_AACATTCATTGCTGTCGGTGGGTTTAT_rno-mir-181b-1	0.672561	0.106619	0.325038	0.742895	NaN	Low	0.64772	0.697401
rno-miR-200c-3p	0.536867	0.102037	0.314341	0.745479	NaN	Low	0.51789	0.555845
rno-miR-30c-2-3p	14.985	0.100011	0.308137	0.745509	0.91352	OK	14.4658	15.5042
61_AACCATCGACCGTTGAGTGGAC_rno-mir-181c	1.36915	0.124633	0.384462	0.745806	NaN	Low	1.31005	1.42825
25_TACCCTGTAGAACCGAATT_rno-mir-10b	10.1766	0.118293	0.365407	0.746144	0.91352	OK	9.75958	10.5935
rno-miR-103-3p	131.476	-0.0788326	0.244118	0.746749	0.91352	OK	135.067	127.884
rno-miR-28-5p	13.9444	-0.0982914	0.307235	0.749027	0.91352	OK	14.4192	13.4695
7_TTTTGCGATGTGTTCCTAAT_rno-mir-450b-1	0.353865	0.0842835	0.265776	0.751151	NaN	Low	0.343531	0.364199
47_AAAAGCTGGGTTGAGAGGGCGATT_rno-mir-320	2.19375	-0.13013	0.41274	0.752547	NaN	Low	2.29262	2.09488
60_TCTCACACAGAAATCGCACCCGTCT_rno-mir-342	1.59639	-0.127242	0.404595	0.753147	NaN	Low	1.66674	1.52604
16_TAAGGTGCATCTAGTGCAGAT_rno-mir-18a	1.50782	-0.125208	0.402604	0.755804	NaN	Low	1.57321	1.44243
rno-miR-24-2-5p	6.24383	0.115203	0.370527	0.755865	NaN	Low	5.99467	6.49299
54_TATTGCACTTGTCCCGGCCTGTAGAA_rno-mir-92a-2	0.26614	0.0666308	0.215587	0.757271	NaN	Low	0.259995	0.272284
24_TGACCTATGAATTGACAGCCAGA_rno-mir-192	4.12119	0.123444	0.399479	0.757312	NaN	Low	3.94498	4.29739
rno-miR-382-5p	0.534017	-0.0742825	0.240615	0.757535	NaN	Low	0.547762	0.520272
rno-miR-296-5p	5.46791	0.126375	0.411637	0.758839	NaN	Low	5.22858	5.70724
24_TTGTGCTTGATCTAACCATGTGG_rno-mir-218a-2	0.493948	0.0953211	0.313678	0.761218	NaN	Low	0.477636	0.51026
14_TTCAAGTAATTCAGGATAGGTTA_rno-mir-26b	16.9453	-0.0948152	0.312132	0.761306	0.919907	OK	17.5019	16.3886
55_TTCACAGTGGCTAAGTTCCG_rno-mir-27a	15.6047	0.102359	0.337327	0.761553	0.919907	OK	15.0514	16.158
rno-miR-221-5p	0.260653	0.0650721	0.214792	0.761925	NaN	Low	0.254776	0.266531
rno-miR-582-5p	0.260653	0.0650721	0.214792	0.761925	NaN	Low	0.254776	0.266531
46_CTTTCAGTCGGATGTTTACAGTT_rno-mir-30a	0.60905	-0.0874144	0.288798	0.762131	NaN	Low	0.627495	0.590604
rno-miR-300-3p	1.36558	0.119018	0.395459	0.763444	NaN	Low	1.30928	1.42188
6_TCTACAGTGCACGTGTCTCCAGT_rno-mir-139	7.50373	0.105628	0.353525	0.765104	NaN	Low	7.22915	7.7783
53_TAACACTGTCTGGTAACGATGTT_rno-mir-200a	38.2039	0.0661305	0.221661	0.765443	0.919907	OK	37.3284	39.0793
rno-miR-130a-3p	31.0601	0.0760302	0.255577	0.766096	0.919907	OK	30.2418	31.8783
58_CTTTCAGTCGGATGTTTACAGTT_rno-mir-30e	2.08657	-0.122281	0.411516	0.766354	NaN	Low	2.17494	1.99819
rno-miR-125b-2-3p	14.6465	0.0937358	0.319852	0.769476	0.920412	OK	14.1709	15.1222
30_CCCAGTGTTCAGACTACCTGTTT_rno-mir-199a	4.41803	0.116356	0.39812	0.770085	NaN	Low	4.23996	4.59609
52_ACTGCCCCAGGTGCTGCTGGTT_rno-mir-324	0.653639	0.0867323	0.297434	0.770591	NaN	Low	0.633997	0.673281
rno-miR-503-3p	2.48712	-0.118841	0.414167	0.774159	NaN	Low	2.5895	2.38475
15_TCCCTGAGGAGCCCTTTGAGCCTAT_rno-mir-351-2	5.15453	-0.115505	0.402776	0.774286	NaN	Low	5.36076	4.9483
35_AACATTCATTGCTGTCGGTGG_rno-mir-181b-1	4.04227	0.118165	0.413997	0.775319	NaN	Low	3.87682	4.20772
61_AACCATCGACCGTTGAGTGGACA_rno-mir-181c	1.17379	-0.108471	0.383048	0.777041	NaN	Low	1.21789	1.12968
rno-miR-541-5p	4.14285	-0.11363	0.406455	0.779812	NaN	Low	4.30591	3.97978
54_ACGGGTTAGGCTCTTGGGAGC_rno-mir-125b-1	2.09793	0.114376	0.412369	0.781502	NaN	Low	2.01481	2.18105
47_TACGTCATCGTCGTCATCGTTATC_rno-mir-598-2	0.458123	-0.0662163	0.240309	0.782896	NaN	Low	0.468635	0.447612
rno-miR-199a-5p	37.2685	0.0637765	0.231692	0.783113	0.933135	OK	36.4449	38.0922
14_CAACGGAATCCCAAAAGCAGC_rno-mir-191a	4.41954	-0.10996	0.407084	0.787071	NaN	Low	4.58788	4.2512
52_TCAGTGCATGACAGAACTTGGGAA_rno-mir-152	0.849163	0.0948121	0.351338	0.787268	NaN	Low	0.82127	0.877055
rno-miR-499-5p	2.31783	0.111051	0.413372	0.788201	NaN	Low	2.22866	2.40699
47_TTTCAGTCGGATGTTTGCAG_rno-mir-30a	0.981429	-0.0991826	0.369457	0.788349	NaN	Low	1.01515	0.947706
52_TCAGTGCATGACAGAACTTGGGA_rno-mir-152	6.22199	-0.103285	0.384898	0.788435	NaN	Low	6.44461	5.99936
rno-miR-582-3p	3.9443	0.107189	0.400956	0.789211	NaN	Low	3.79784	4.09076
14_CAACGGAATCCCAAAAGCAG_rno-mir-191a	2.43039	0.110637	0.414106	0.789339	NaN	Low	2.33725	2.52354
10_GGCAGAGGAGGGCTGTTCT_rno-mir-298	1.43707	0.105415	0.399839	0.792055	NaN	Low	1.38459	1.48955
rno-miR-190a-5p	0.207692	-0.0548476	0.210166	0.794113	NaN	Low	0.211639	0.203744
22_CAGCAGCAATTCATGTTTTGG_rno-mir-322-1	0.207692	-0.0548476	0.210166	0.794113	NaN	Low	0.211639	0.203744
51_CCGCACTGTGGGTACTTGCTGCAA_rno-mir-106b	0.457052	-0.0619923	0.24029	0.796415	NaN	Low	0.46687	0.447234
51_TGAATTGCAGTACTCCAACATTC_rno-mir-3068	5.84701	-0.102271	0.397307	0.796862	NaN	Low	6.05417	5.63985
16_TGTAAACATCCTTGACTGGAAGCT_rno-mir-30e	1088.32	-0.0514389	0.20364	0.800579	0.941857	OK	1107.72	1068.92
rno-miR-483-3p	0.435628	-0.0682729	0.270486	0.800726	NaN	Low	0.445933	0.425322
35_AACATTCATTGCTGTCGGTGGGTAA_rno-mir-181b-1	0.650718	-0.0797922	0.316169	0.800754	NaN	Low	0.668708	0.632728
16_TGAGAACTGAATTCCATGGGTTT_rno-mir-146a	6.99167	0.0911131	0.362329	0.801455	NaN	Low	6.77097	7.21238
rno-miR-196c-5p	1.22421	-0.0983591	0.392052	0.801905	NaN	Low	1.26592	1.18249
rno-miR-130b-3p	11.086	0.0842732	0.33936	0.803879	0.941857	OK	10.7623	11.4097
51_AGCAGCATTGTACAGGGCTATGT_rno-mir-103-1	4.3096	-0.102237	0.41314	0.804551	NaN	Low	4.46224	4.15697
rno-miR-1843a-5p	1.21971	0.0967808	0.391889	0.804939	NaN	Low	1.17882	1.26061
69_ACAGTAGTCTGCACATTGGTTAA_rno-mir-199a	7.83919	0.0918386	0.373295	0.805665	NaN	Low	7.58976	8.08862
rno-miR-335	7.96768	-0.0912108	0.374048	0.807349	NaN	Low	8.21947	7.7159
51_AGCAGCATTGTACAGGGCTATGC_rno-mir-107	0.706125	0.0791327	0.325478	0.807906	NaN	Low	0.686764	0.725486
13_CCCATAAAGTAGAAAGCACT_rno-mir-142	3.92728	-0.0972139	0.400135	0.808042	NaN	Low	4.05954	3.79501
15_TCCCTGAGGAGCCCTTTGAGCCTGAT_rno-mir-351-2	2.33702	0.0962237	0.396207	0.808112	NaN	Low	2.25911	2.41492
15_TCTTTGGTTATCTAGCTGTAT_rno-mir-9a-3	2.12732	-0.100193	0.412891	0.808268	NaN	Low	2.20116	2.05348
14_TTCAAGTAATTCAGGATAGG_rno-mir-26b	4.74154	0.0986098	0.406857	0.808494	NaN	Low	4.57955	4.90352
21_TACCCTGTAGATCCGAATTTGTGG_rno-mir-10a	298.301	0.0590361	0.244619	0.809292	0.941857	OK	292.198	304.403
12_TGAGGTAGTAGGTTGTATAG_rno-let-7a-1	2.51403	0.0935488	0.387927	0.809439	NaN	Low	2.43255	2.59551
rno-miR-191a-3p	0.265045	-0.0611094	0.25395	0.809838	NaN	Low	0.270658	0.259433
54_CCGTCCTGAGCTTGTCGAGCT_rno-mir-676	26.2466	0.064837	0.269699	0.810016	0.941857	OK	25.6569	26.8363
rno-miR-32-5p	0.279575	0.052233	0.217569	0.810272	NaN	Low	0.274515	0.284636
28_CCTGTAGAACCGAATTTGTG_rno-mir-10b	0.66701	-0.0841761	0.351169	0.810561	NaN	Low	0.686463	0.647556
10_CTCGGGGATCATCATGTCACG_rno-mir-542-2	2.85718	-0.0989172	0.413223	0.810811	NaN	Low	2.9551	2.75927
rno-miR-30e-3p	51.4632	-0.0574947	0.240413	0.810989	0.941857	OK	52.4885	50.4379
5_TGTAAACATCCTCGACTGGAAGCT_rno-mir-30a	3343.61	-0.0415698	0.173938	0.811112	0.941857	OK	3391.77	3295.44
60_AAACATGAAGCGCTGCAAC_rno-mir-322-1	0.474649	-0.074172	0.311002	0.811498	NaN	Low	0.486848	0.462451
16_TGAGAACTGAATTCCATGGGTTA_rno-mir-146a	19.6501	0.0637057	0.26849	0.812444	0.941857	OK	19.2164	20.0839
13_AAGGGATTCTGATGTTGGTCACAC_rno-mir-541	1.27836	0.0851928	0.360016	0.812939	NaN	Low	1.24063	1.3161
5_TGTAAACATCCTCGACTGGA_rno-mir-30a	874.126	-0.0595539	0.25405	0.814661	0.941857	OK	892.165	856.087
73_CTATACAACTTACTACTTTCCT_rno-mir-98	1.69528	-0.0953498	0.407399	0.81495	NaN	Low	1.75128	1.63928
65_CAGATTCGATTCTAGGGGAAT_rno-mir-10b	0.713881	-0.0799528	0.342372	0.815353	NaN	Low	0.733657	0.694105
3_AAGGTAGATAGAACAGGTCTTGT_rno-mir-1839	1.82677	-0.0954314	0.41114	0.816449	NaN	Low	1.88717	1.76637
rno-miR-29a-3p	1.89195	0.0892457	0.386239	0.817266	NaN	Low	1.83345	1.95045
68_TACAGTAGTCTGCACATTGGT_rno-mir-199a	1.76421	0.0946206	0.411001	0.817921	NaN	Low	1.70637	1.82204
69_ACAGTAGTCTGCACATTGGTTAT_rno-mir-199a	12.1842	0.0712023	0.314564	0.820928	0.945587	OK	11.8836	12.4848
16_TGAGAACTGAATTCCATGGGT_rno-mir-146a	3.24521	0.0920231	0.40762	0.82139	NaN	Low	3.14175	3.34868
57_TAACACTGTCTGGTAAAGATGGC_rno-mir-141	2.26345	-0.0923077	0.411548	0.822529	NaN	Low	2.33584	2.19106
68_TACAGTAGTCTGCACATTGGTTT_rno-mir-199a	1.29981	0.087017	0.394567	0.825452	NaN	Low	1.26062	1.339
12_AACCCGTAGATCCGAACTTGTGT_rno-mir-99a	0.933867	-0.0785719	0.362966	0.82862	NaN	Low	0.959291	0.908443
50_AATGGCGCCACTAGGGTTGTGT_rno-mir-652	11.0754	0.0766935	0.357738	0.830247	0.952793	OK	10.781	11.3697
51_AGCAGCATTGTACAGGGCTATGAT_rno-mir-107	8.05914	0.0780115	0.364285	0.83043	NaN	Low	7.8413	8.27698
rno-miR-374-5p	0.895944	-0.0741342	0.351971	0.833179	NaN	Low	0.918958	0.872929
50_TATGCAAGGGCAAGCTCTCTTCT_rno-mir-300	0.419658	0.0626947	0.298807	0.833811	NaN	Low	0.410541	0.428775
22_CAGCAGCAATTCATGTTTTG_rno-mir-322-2	0.699823	0.0698876	0.33564	0.835056	NaN	Low	0.682876	0.716771
rno-miR-196c-3p	1.17952	0.0605715	0.29102	0.835123	NaN	Low	1.15477	1.20428
24_CCTGTAGATCCGAATTTGT_rno-mir-10a	2.09642	0.0841009	0.404776	0.835408	NaN	Low	2.03534	2.15751
57_AACTAGACTGTGAGCTTCTAG_rno-mir-708	2.42246	0.0847028	0.41411	0.83793	NaN	Low	2.35137	2.49356
rno-miR-339-5p	1.19571	0.0809171	0.39598	0.838083	NaN	Low	1.16219	1.22924
rno-miR-340-3p	0.805235	-0.0720083	0.352937	0.838333	NaN	Low	0.825326	0.785143
46_CGTACCGTGAGTAATAATG_rno-mir-126a	2.37881	0.0837247	0.414248	0.839829	NaN	Low	2.30981	2.44782
24_TGACCTATGAATTGACAGCCAGT_rno-mir-192	34.283	0.0577933	0.286503	0.840136	0.960272	OK	33.5964	34.9696
rno-miR-203a-3p	2.48897	0.0825472	0.414159	0.842018	NaN	Low	2.41779	2.56016
15_CGCATCCCCTAGGGCATTGGTG_rno-mir-324	2.44209	-0.0823542	0.414067	0.842348	NaN	Low	2.51177	2.37241
14_AACATTCAACGCTGTCGGTG_rno-mir-181a-1	16.3576	0.066485	0.335556	0.84294	0.960272	OK	15.9807	16.7344
10_AACATTCATTGTTGTCGGTGGGTTTT_rno-mir-181d	0.813263	0.0707122	0.358053	0.843443	NaN	Low	0.793336	0.833189
62_ACCATCGACCGTTGAGTGGACT_rno-mir-181c	6.90398	0.073646	0.37426	0.844002	NaN	Low	6.7278	7.08016
59_GTACAGTACTGTGATAGCTGAA_rno-mir-101b	2.93303	-0.0808692	0.414068	0.845155	NaN	Low	3.01522	2.85085
9_ATATAATACAACCTGCTAAGTGT_rno-mir-374	0.810256	-0.0688318	0.354976	0.84625	NaN	Low	0.829581	0.790931
58_CAACCTGGAGGACTCCATGCTGT_rno-mir-490	1.02347	0.069665	0.360858	0.846917	NaN	Low	0.998767	1.04818
51_TATTGCACTCGTCCCGGCCT_rno-mir-92b	1.14847	-0.0717139	0.377854	0.849471	NaN	Low	1.17701	1.11993
50_AATGGCGCCACTAGGGTTGTGCT_rno-mir-652	0.533097	0.0576076	0.304419	0.849906	NaN	Low	0.522455	0.543739
14_CAAAGTGCTGTTCGTGCAGGT_rno-mir-93	69.0767	-0.0413732	0.223105	0.852882	0.962337	OK	70.0671	68.0863
51_AGCAGCATTGTACAGGGCTATG_rno-mir-103-1	9.82827	-0.0638701	0.346262	0.853656	NaN	Low	10.0458	9.61075
rno-miR-450a-5p	71.1296	0.0403327	0.219231	0.854034	0.962337	OK	70.1354	72.1238
48_TGTGACAGATTGATAACTGAAAG_rno-mir-542-3	3.17732	0.0756926	0.413286	0.854682	NaN	Low	3.09399	3.26065
21_TACCCTGTAGATCCGAATT_rno-mir-10a	13.722	0.0560079	0.307901	0.855659	0.962337	OK	13.4557	13.9883
51_AGCAGCATTGTACAGGGCTATCAA_rno-mir-107	0.705441	-0.0634919	0.351194	0.856534	NaN	Low	0.720962	0.689921
60_TTCACAGTGGCTAAGTTCTGCT_rno-mir-27b	170.226	0.0401334	0.222928	0.85713	0.962337	OK	167.858	172.593
rno-miR-30b-3p	1.48366	-0.0678291	0.377283	0.857323	NaN	Low	1.51854	1.44879
58_CAAAACATGAAGCGCTGCAACA_rno-mir-322-1	1.86726	0.0673218	0.379653	0.859253	NaN	Low	1.82371	1.91082
15_TTCAAGTAATCCAGGATAGGCTAT_rno-mir-26a	18.0709	0.0563943	0.330192	0.864387	0.966994	OK	17.7177	18.424
54_CCGTCCTGAGCTTGTCGAGC_rno-mir-676	5.36388	0.0659598	0.386844	0.864611	NaN	Low	5.24128	5.48648
7_TTTTGCGATGTGTTCCTAATAT_rno-mir-450b-2	6.42876	-0.064542	0.379173	0.864839	NaN	Low	6.57253	6.28498
16_AAACCGTTACCATTACTGAGTTTA_rno-mir-451	0.178514	0.0333116	0.199132	0.867147	NaN	Low	0.176453	0.180575
24_TAGGTAGTTTCATGTTGTTGGGAA_rno-mir-196a	0.178514	0.0333116	0.199132	0.867147	NaN	Low	0.176453	0.180575
69_ACAGTAGTCTGCACATTGGTTAAC_rno-mir-199a	0.178514	0.0333116	0.199132	0.867147	NaN	Low	0.176453	0.180575
rno-miR-30c-1-3p	6.38423	-0.0639422	0.390467	0.869922	NaN	Low	6.52569	6.24278
60_TCAGTGCATCACAGAACTTTGTTT_rno-mir-148b	57.867	-0.0341789	0.209254	0.870254	0.970068	OK	58.5524	57.1815
30_CCCAGTGTTCAGACTACCTGTTCA_rno-mir-199a	3.01708	0.0669992	0.41143	0.870641	NaN	Low	2.94703	3.08712
rno-miR-132-3p	1.66786	-0.0668769	0.410703	0.870648	NaN	Low	1.70651	1.62921
rno-miR-374-3p	0.788171	-0.0586346	0.362897	0.871642	NaN	Low	0.804185	0.772156
60_GCCCCTGGGCCTATCCTAGAAT_rno-mir-331	1.7965	-0.0655821	0.407832	0.872246	NaN	Low	1.83732	1.75567
14_TGAGGTAGGAGGTTGTATAGTTG_rno-let-7e	5.93302	-0.0610023	0.38109	0.872824	NaN	Low	6.05844	5.8076
13_AAGGAGCTCACAGTCTATTGAGA_rno-mir-28	4.46772	-0.0624906	0.391699	0.873246	NaN	Low	4.56446	4.37097
27_ATGGCACTGGTAGAATTCACTGT_rno-mir-183	1.14571	0.0622607	0.391748	0.873724	NaN	Low	1.12099	1.17042
rno-miR-380-3p	0.405128	-0.0488201	0.30799	0.874053	NaN	Low	0.411982	0.398274
14_AACATTCATTGCTGTCGGTGGGTTAT_rno-mir-181b-2	1.28293	0.0611348	0.390052	0.875454	NaN	Low	1.25575	1.31011
68_TACAGTAGTCTGCACATTGGTTA_rno-mir-199a	1.72389	-0.0641835	0.409634	0.875493	NaN	Low	1.76223	1.68555
26_ACCCTGTAGAACCGAATTTGTG_rno-mir-10b	1061.1	-0.0293673	0.191162	0.877905	0.972948	OK	1071.9	1050.3
52_TAATACTGTCTGGTAATGCCGTA_rno-mir-429	1.71106	-0.0621542	0.404747	0.877954	NaN	Low	1.74791	1.67421
14_TGTAACAGCAACTCCATGTGG_rno-mir-194-1	2.12721	-0.0615376	0.406956	0.879807	NaN	Low	2.17257	2.08185
15_TCCCTGAGGAGCCCTTTGAGCCG_rno-mir-351-1	19.0527	0.0518173	0.342789	0.879847	0.972948	OK	18.7106	19.3948
16_TGTAAACATCCTACACTCTCAGCTGT_rno-mir-30c-1	1.00014	0.0581299	0.385004	0.879987	NaN	Low	0.97999	1.02028
23_AACATTCAACCTGTCGGTGAGTTTG_rno-mir-181c	1.10809	0.0592283	0.392325	0.880002	NaN	Low	1.08535	1.13083
69_ACAGTAGTCTGCACATTGGTTATA_rno-mir-199a	1.28033	-0.0598245	0.399511	0.880966	NaN	Low	1.30688	1.25379
60_AAACATGAAGCGCTGCAACAC_rno-mir-322-2	3.3168	-0.0602494	0.406044	0.882042	NaN	Low	3.38605	3.24756
rno-miR-126a-5p	808.212	-0.0298255	0.2053	0.884492	0.972948	OK	816.566	799.858
rno-miR-196b-3p	0.246123	-0.0310498	0.216666	0.886047	NaN	Low	0.248772	0.243475
59_GTACAGTACTGTGATAGCTG_rno-mir-101b	3.79475	-0.0585876	0.412162	0.886964	NaN	Low	3.87179	3.7177
21_TACCCTGTAGATCCGAATTGT_rno-mir-10a	2.48538	0.0587298	0.414201	0.887246	NaN	Low	2.4348	2.53597
rno-miR-141-3p	0.652984	-0.0447346	0.31609	0.887455	NaN	Low	0.663107	0.642861
55_TTCACAGTGGCTAAGTTCC_rno-mir-27a	10.8039	0.0453297	0.327409	0.889885	0.972948	OK	10.6342	10.9736
13_TGAGGTAGTAGGTTGTGTGGTTAT_rno-let-7c-2	5.14236	0.0548713	0.399905	0.890864	NaN	Low	5.04458	5.24014
60_CAGTGCAATAGTATTGTCAAAGCATT_rno-mir-301a	2.74303	0.0558325	0.413716	0.892649	NaN	Low	2.68996	2.7961
rno-miR-301a-3p	100.22	-0.0373765	0.279139	0.893482	0.972948	OK	101.518	98.9216
rno-miR-99b-3p	1.88422	-0.0533872	0.411726	0.89683	NaN	Low	1.91908	1.84936
14_AACATTCATTGCTGTCGGTGGGG_rno-mir-181b-2	6.425	-0.051596	0.398222	0.89691	NaN	Low	6.53988	6.31013
57_CTATACAGTCTACTGTCTTTCT_rno-let-7f-2	1.60075	-0.0523227	0.405529	0.897339	NaN	Low	1.62977	1.57172
15_GTCCAGTTTTCCCAGGAATCCCTT_rno-mir-145	3.60839	0.0525388	0.408028	0.897545	NaN	Low	3.54269	3.67409
rno-miR-3102	0.315434	0.0288448	0.227459	0.899088	NaN	Low	0.31228	0.318587
49_TTTGAACCATCACTCGACTCC_rno-mir-434-2	0.315434	0.0288448	0.227459	0.899088	NaN	Low	0.31228	0.318587
rno-miR-433-3p	0.337519	0.0367064	0.293176	0.900363	NaN	Low	0.333225	0.341812
22_ACCCTGTAGATCCGAATT_rno-mir-10a	2.46547	-0.0512806	0.413729	0.901357	NaN	Low	2.50929	2.42166
21_TACCCTGTAGAACTGAATTTGT_rno-mir-10a	2.05729	-0.050753	0.410282	0.901551	NaN	Low	2.09347	2.0211
61_ACCACAGGGTAGAACCACGGACT_rno-mir-140	20.1646	0.0370911	0.302221	0.902322	0.972948	OK	19.9054	20.4238
60_TGGCTCAGTTCAGCAGGAAC_rno-mir-24-2	11.5869	0.0380998	0.314163	0.903474	0.972948	OK	11.4339	11.7399
46_ATCAACAGACATTAATTGGGC_rno-mir-421	1.89149	-0.0497703	0.412644	0.903997	NaN	Low	1.92411	1.85887
rno-miR-674-5p	0.494666	0.0363085	0.302813	0.904559	NaN	Low	0.488441	0.50089
25_TACCCTGTAGATCCAAATTTGT_rno-mir-10b	17.0414	-0.0393016	0.327868	0.904586	0.972948	OK	17.2735	16.8093
16_TCCCTGAGACCCTAACTTGT_rno-mir-125b-2	4.53737	-0.0492959	0.414247	0.905274	NaN	Low	4.61488	4.45986
53_CACTAGATTGTGAGCTCCTGGAA_rno-mir-28	62.5383	-0.0269254	0.226423	0.905342	0.972948	OK	63.1218	61.9547
14_CAAAGTGCTGTTCGTGCAGGTATT_rno-mir-93	1.39497	0.04723	0.400182	0.906051	NaN	Low	1.37214	1.4178
16_TAAGGTGCATCTAGTGCAGATAGA_rno-mir-18a	0.352671	-0.0311292	0.264105	0.906173	NaN	Low	0.356475	0.348866
56_TAATACTGCCTGGTAATGATGA_rno-mir-200b	10.7499	-0.0445896	0.38256	0.907212	0.972948	OK	10.9161	10.5838
10_CAAAGTGCTTACAGTGCAGGTAGA_rno-mir-17-2	1.13959	0.0439971	0.37918	0.907627	NaN	Low	1.12221	1.15696
53_CACTAGATTGTGAGCTCCTGGAAA_rno-mir-28	6.80617	-0.0474421	0.40904	0.907665	NaN	Low	6.91806	6.69427
rno-miR-1839-5p	2.43109	0.0469116	0.411536	0.909244	NaN	Low	2.39156	2.47061
14_AACATTCAACGCTGTCGGT_rno-mir-181a-1	12.1233	-0.039592	0.351708	0.910371	0.972948	OK	12.2897	11.957
rno-miR-182	50.5674	0.024635	0.21886	0.910379	0.972948	OK	50.1356	50.9991
12_AACCCGTAGATCCGAACTTG_rno-mir-100	4.60465	-0.044652	0.40517	0.912246	NaN	Low	4.6759	4.53339
rno-miR-195-3p	0.79021	-0.0350062	0.317872	0.912309	NaN	Low	0.799797	0.780624
10_CTCGGGGATCATCATGTCACG_rno-mir-542-1	2.18864	-0.0455214	0.413477	0.912335	NaN	Low	2.22317	2.15412
64_AGCTACATTGTCTGCTGGGTTT_rno-mir-221	5.1822	0.0416357	0.38689	0.9143	NaN	Low	5.10743	5.25697
21_TACCCTGTAGAACCAAATTTGT_rno-mir-10a	17.1245	-0.0359669	0.339289	0.915577	0.975152	OK	17.3379	16.911
54_TATTGCACTTGTCCCGGCCTGTAGA_rno-mir-92a-2	8.31956	0.0400465	0.379295	0.915915	NaN	Low	8.2041	8.43502
15_CTGAGAACTGAATTCCATGGGTTT_rno-mir-146a	2.04867	-0.042845	0.409315	0.916634	NaN	Low	2.07909	2.01825
59_AAAACATGAAGCGCTGCAACACT_rno-mir-322-1	0.860057	-0.0350434	0.33713	0.917212	NaN	Low	0.870502	0.849612
rno-miR-503-5p	1.42873	-0.0387748	0.373067	0.917221	NaN	Low	1.44793	1.40953
27_AGGCAAGATGCTGGCATAGCTGT_rno-mir-31a	4.26128	0.0419187	0.406725	0.917912	NaN	Low	4.19937	4.32318
5_TGAGGTAGTAGTTTGTGC_rno-let-7i	1.53145	0.0399701	0.388698	0.918097	NaN	Low	1.51024	1.55266
46_CGTACCGTGAGTAATAATGCG_rno-mir-126a	51.3534	-0.0256669	0.25232	0.918976	0.975432	OK	51.8102	50.8966
56_AAGCTGCCAGTTGAAGAAC_rno-mir-22	0.762075	0.0302893	0.297829	0.918994	NaN	Low	0.754076	0.770075
25_TACCCTGTAGATCGGAATTTGT_rno-mir-10b	0.197436	0.020674	0.2034	0.919041	NaN	Low	0.196021	0.198851
16_TGTAAACATCCTCGACTGGAAGCA_rno-mir-30e	9.077	-0.0387489	0.381261	0.919048	NaN	Low	9.19889	8.95511
63_AAATTCGTATCTAGGGGAATA_rno-mir-10a	0.354583	0.0220442	0.226613	0.922507	NaN	Low	0.351874	0.357292
52_TGAAATGTTTAGGACCACTAGA_rno-mir-203a	2.36668	-0.0399088	0.41379	0.923165	NaN	Low	2.39941	2.33395
62_CAAATTCGTATCTAGGGGAAT_rno-mir-10a	10.5308	-0.0362335	0.382742	0.924578	0.97804	OK	10.663	10.3986
8_CATTATTACTTTTGGTACG_rno-mir-126a	3.41792	0.0383202	0.413675	0.926195	NaN	Low	3.37253	3.46331
rno-miR-140-3p	0.935062	0.034856	0.378729	0.926671	NaN	Low	0.923766	0.946357
rno-miR-187-3p	0.349097	0.020483	0.226071	0.927807	NaN	Low	0.346618	0.351575
55_CAACAGCAGTCGATGGGCTGT_rno-mir-21	4.51032	-0.0372226	0.414004	0.92836	NaN	Low	4.5685	4.45214
9_CCGTAGAACCGACCTTGCG_rno-mir-99b	2.62846	-0.0348267	0.398652	0.930384	NaN	Low	2.66018	2.59673
22_ACCCTGTAGATCCGAATTTGTGG_rno-mir-10a	427.962	0.0170248	0.201762	0.932754	0.983344	OK	425.437	430.487
48_TGTGCAAATCTATGCAAAACTG_rno-mir-19a	1.89425	-0.0341803	0.41011	0.933578	NaN	Low	1.91669	1.87181
51_CCGCACTGTGGGTACTTGCT_rno-mir-106b	4.35969	0.0325601	0.395602	0.934404	NaN	Low	4.31049	4.40888
60_AAACATGAAGCGCTGCAACAC_rno-mir-322-1	3.91669	-0.0329198	0.402386	0.934796	NaN	Low	3.96138	3.87201
24_TAGGTAGTTTCATGTTGTTGGGAT_rno-mir-196a	1.80986	0.033136	0.411652	0.935843	NaN	Low	1.78907	1.83064
rno-miR-450b-5p	3.04845	-0.0329155	0.41402	0.936633	NaN	Low	3.08323	3.01368
rno-miR-10b-5p	0.368609	-0.0211483	0.271331	0.937873	NaN	Low	0.37131	0.365907
rno-miR-34c-5p	20.0286	-0.021678	0.283883	0.939131	0.985432	OK	20.179	19.8781
16_TGTAAACATCCTCGACTGGAAGCG_rno-mir-30e	4.96512	0.0299935	0.395706	0.93958	NaN	Low	4.91351	5.01673
5_TGTAAACATCCTCGACTGGAA_rno-mir-30a	141.745	-0.0156936	0.212296	0.941072	0.985432	OK	142.516	140.974
55_AATTGCACGGTATCCATCTGTAA_rno-mir-363	2.39666	-0.0298236	0.414249	0.942606	NaN	Low	2.42144	2.37189
rno-miR-144-3p	2.14841	-0.0293914	0.409141	0.942732	NaN	Low	2.17029	2.12652
62_CAAATTCGTATCTAGGGGAATT_rno-mir-10a	1.97366	-0.0291983	0.411115	0.94338	NaN	Low	1.99363	1.95369
rno-miR-1839-3p	0.281391	-0.0153159	0.217947	0.943976	NaN	Low	0.282885	0.279898
rno-miR-369-5p	0.36353	0.0157097	0.227553	0.94496	NaN	Low	0.361551	0.36551
11_AGCTCGACTCATGGTTTGAACC_rno-mir-434-2	0.36353	0.0157097	0.227553	0.94496	NaN	Low	0.361551	0.36551
55_AATTGCACGGTATCCATCTGTA_rno-mir-363	2.41908	0.0269371	0.412089	0.947882	NaN	Low	2.3965	2.44167
53_CCCTGAACTAGGGGTCTGGAG_rno-mir-345	1.78943	-0.0267247	0.41024	0.948059	NaN	Low	1.80601	1.77286
rno-miR-181c-3p	55.4487	0.0127234	0.196668	0.948417	0.98864	OK	55.2042	55.6932
59_AAAACATGAAGCGCTGCAACACT_rno-mir-322-2	1.08667	-0.0246028	0.388721	0.949534	NaN	Low	1.09593	1.0774
24_ATACCCTGTAGATCCGAATTTGA_rno-mir-10b	1.55155	0.0254305	0.403119	0.949699	NaN	Low	1.53787	1.56522
rno-miR-340-5p	28.5907	-0.0157507	0.253683	0.950493	0.98864	OK	28.7468	28.4347
10_AAGGAGCTTACAATCTAGCTGG_rno-mir-708	3.56632	0.0255255	0.411816	0.950577	NaN	Low	3.53477	3.59786
70_CAGTAGTCTGCACATTGGT_rno-mir-199a	1.70413	0.0228116	0.402834	0.954842	NaN	Low	1.69066	1.7176
26_TATGGCACTGGTAGAATTCAC_rno-mir-183	0.65	-0.0184185	0.341762	0.957021	NaN	Low	0.654149	0.645851
35_AACATTCATTGCTGTCGGTGGGTTTT_rno-mir-181b-1	0.622074	0.0158221	0.295164	0.95725	NaN	Low	0.618662	0.625485
21_TACCCTGTAGAACCGAATTTGC_rno-mir-10a	0.821606	-0.0161172	0.300712	0.957256	NaN	Low	0.826195	0.817017
rno-miR-92a-1-5p	6.07126	-0.0197425	0.369	0.957331	NaN	Low	6.1128	6.02972
rno-miR-135b-5p	0.140083	0.00986288	0.188429	0.958256	NaN	Low	0.139604	0.140562
rno-miR-10a-3p	0.140083	0.00986288	0.188429	0.958256	NaN	Low	0.139604	0.140562
rno-miR-34b-5p	0.140083	0.00986288	0.188429	0.958256	NaN	Low	0.139604	0.140562
34_TTTGGCAATGGTAGAACTCACACCGAAA_rno-mir-182	0.140083	0.00986288	0.188429	0.958256	NaN	Low	0.139604	0.140562
68_TACAGTAGTCTGCACATTGGTTAA_rno-mir-199a	0.140083	0.00986288	0.188429	0.958256	NaN	Low	0.139604	0.140562
60_AAACATGAAGCGCTGCAACACT_rno-mir-322-1	19.5418	-0.0137049	0.266399	0.958971	0.994133	OK	19.6346	19.449
30_CCCAGTGTTCAGACTACCTGTT_rno-mir-199a	3.46736	-0.0205539	0.413913	0.960395	NaN	Low	3.49206	3.44266
25_TACCCTGTAGAACCGAATTTGTGTGGT_rno-mir-10b	0.266957	-0.010658	0.215785	0.960607	NaN	Low	0.267944	0.265971
48_TGTGACAGATTGATAACTGAAAG_rno-mir-542-1	2.87516	-0.0203253	0.413078	0.960756	NaN	Low	2.89541	2.85491
52_TCAGTGCATGACAGAACTTGGTA_rno-mir-152	2.3008	-0.0194988	0.414239	0.962456	NaN	Low	2.31635	2.28525
rno-miR-489-3p	0.526289	-0.0136396	0.292271	0.962778	NaN	Low	0.528777	0.523801
10_TGAGGGGCAGAGAGCGAGACTT_rno-mir-423	3.71712	0.0188119	0.413811	0.96374	NaN	Low	3.69288	3.74135
56_CAACTAGACTGTGAGCTTCTAGT_rno-mir-708	4.68597	-0.0179144	0.404392	0.964666	NaN	Low	4.71506	4.65687
60_AAACATGAAGCGCTGCAACACC_rno-mir-322-1	2.21731	0.0180193	0.414249	0.965304	NaN	Low	2.20346	2.23115
15_TCTCCCAACCCTTGTACCAGTGT_rno-mir-150	7.36206	0.0171792	0.398158	0.965585	NaN	Low	7.31823	7.40589
47_AAAAGCTGGGTTGAGAGGGCGT_rno-mir-320	1.00521	0.0148583	0.37618	0.968493	NaN	Low	1.00004	1.01039
rno-miR-30d-3p	9.26834	0.0134665	0.349503	0.969265	NaN	Low	9.22508	9.31159
34_TTTGGCAATGGTAGAACTCACACC_rno-mir-182	111.562	0.00636568	0.169916	0.970115	0.997995	OK	111.316	111.808
rno-miR-29c-3p	2.36897	0.0154966	0.414203	0.970156	NaN	Low	2.35624	2.38169
54_ACGGGTTAGGCTCTTGGGAGT_rno-mir-125b-1	5.42537	0.0134352	0.396386	0.972961	NaN	Low	5.40011	5.45063
46_CGTACCGTGAGTAATAATGC_rno-mir-126a	3.14244	0.0139746	0.412413	0.972969	NaN	Low	3.12722	3.15766
11_TGTAAACATCCTCGACTGGG_rno-mir-30d	8.46965	-0.0118411	0.36043	0.973792	NaN	Low	8.50441	8.43489
rno-miR-181d-5p	50.8552	0.00762687	0.233965	0.973995	0.997995	OK	50.7207	50.9896
57_ATCACATTGCCAGGGATTACCACT_rno-mir-23b	104.232	0.00750715	0.24493	0.975549	0.997995	OK	103.961	104.503
44_CGAATGTTGCTCGGTGAACCCCT_rno-mir-409a	1.01394	0.0095936	0.317055	0.975861	NaN	Low	1.01057	1.01731
50_CAGTGCAATGATGAAAGGGC_rno-mir-130b	1.64099	0.0115705	0.399627	0.976902	NaN	Low	1.63441	1.64757
51_CCGCACTGTGGGTACTTGCTG_rno-mir-106b	1.89516	-0.0115589	0.412023	0.977619	NaN	Low	1.90275	1.88757
rno-miR-93-5p	41.5453	-0.00668946	0.267472	0.980047	0.997995	OK	41.6416	41.449
15_TCCCTGAGGAGCCCTTTGAGCCG_rno-mir-351-2	15.7123	-0.00997611	0.399594	0.980082	0.997995	OK	15.7666	15.6579
11_AGCTCGACTCATGGTTTGAACC_rno-mir-434-1	0.580479	0.00829949	0.340435	0.98055	NaN	Low	0.578809	0.582148
45_GAATGTTGCTCGGTGAACCCCT_rno-mir-409a	2.54889	0.00979406	0.411695	0.98102	NaN	Low	2.54024	2.55754
16_TGTAAACATCCTCGACTGGAAGCC_rno-mir-30e	2.99157	0.00896394	0.41221	0.982651	NaN	Low	2.98228	3.00087
rno-miR-218a-5p	8.60971	-0.00727475	0.367468	0.984205	NaN	Low	8.63141	8.588
15_CATCTTCCAGTGCAGTGTTGGA_rno-mir-141	0.421474	0.00532929	0.298831	0.985771	NaN	Low	0.420696	0.422253
46_CTTTCAGTCGGATGTTTGC_rno-mir-30a	1.17447	0.00672129	0.387708	0.986169	NaN	Low	1.17174	1.17721
55_TTCACAGTGGCTAAGTTCTGCT_rno-mir-27a	18.6155	0.004739	0.281672	0.986577	0.997995	OK	18.5849	18.6461
24_TTGTGCTTGATCTAACCATGTG_rno-mir-218a-2	13.5143	0.00531715	0.347745	0.987801	0.997995	OK	13.4894	13.5392
rno-miR-224-5p	0.697279	0.00464262	0.318305	0.988363	NaN	Low	0.696157	0.698401
rno-miR-215	0.159005	-0.00258604	0.194004	0.989365	NaN	Low	0.159147	0.158862
rno-miR-653-5p	0.159005	-0.00258604	0.194004	0.989365	NaN	Low	0.159147	0.158862
rno-miR-106b-3p	1.10332	-0.00505444	0.379304	0.989368	NaN	Low	1.10525	1.10139
rno-miR-326-3p	3.50211	-0.00530316	0.404662	0.989544	NaN	Low	3.50854	3.49567
53_CCCTGAACTAGGGGTCTGGAGT_rno-mir-345	2.18038	0.00539644	0.412457	0.989561	NaN	Low	2.1763	2.18446
60_TCAGTGCATCACAGAACTTTGTTA_rno-mir-148b	2.54822	-0.00368565	0.410118	0.99283	NaN	Low	2.55147	2.54496
11_TGTAAACATCCCCGAC_rno-mir-30d	34.1319	0.00352989	0.402729	0.993007	0.997995	OK	34.0902	34.1737
11_CACTCAGTAAGGCATTGTTCTT_rno-mir-201	1.58692	-0.0029385	0.405226	0.994214	NaN	Low	1.58854	1.5853
51_TATTGCACTCGTCCCGGCCTCA_rno-mir-92b	5.06918	0.00299955	0.414169	0.994222	NaN	Low	5.06391	5.07445
26_ACCCTGTAGAACCGAATTTGTGG_rno-mir-10b	249.233	0.00143937	0.215478	0.99467	0.997995	OK	249.109	249.358
rno-miR-378a-5p	6.07827	0.00265963	0.409652	0.99482	NaN	Low	6.07267	6.08387
56_CTAACACTGTCTGGTAAAGATG_rno-mir-141	0.458092	0.00178204	0.287883	0.995061	NaN	Low	0.457809	0.458375
31_TTCACAAGAAGGTGTCTTTCATG_rno-mir-3585	4.58163	-0.00239995	0.394837	0.99515	NaN	Low	4.58544	4.57782
13_AAGGAGCTCACAGTCTATTGA_rno-mir-28	4.5552	0.00232566	0.413202	0.995509	NaN	Low	4.55153	4.55887
61_ACCACAGGGTAGAACCACGGAA_rno-mir-140	3.16704	-0.00175113	0.410842	0.996599	NaN	Low	3.16896	3.16512
25_TACCCTGTAGAACCGAATTTGTGG_rno-mir-10b	249.451	-0.000754792	0.239879	0.997489	0.997995	OK	249.516	249.386
50_CAGTGCAATGATGAAAGGGCATT_rno-mir-130b	16.1297	-0.00072489	0.288473	0.997995	0.997995	OK	16.1338	16.1257
rno-miR-22-5p	0.328262	0.000551232	0.228137	0.998072	NaN	Low	0.3282	0.328325
12_AACCCGTAGATCCGATCTTG_rno-mir-99a	2.56158	0.000949155	0.413873	0.99817	NaN	Low	2.56074	2.56242
45_GTACAGTACTGTGATAACTG_rno-mir-101a	4.10885	0.000705102	0.405221	0.998612	NaN	Low	4.10785	4.10986
10_AAGGAGCTTACAATCTAGCTGGGT_rno-mir-708	1.83571	-0.000628829	0.409671	0.998775	NaN	Low	1.83611	1.83531
10_CATGCCTTGAGTGTAGGACT_rno-mir-532	1.3396	6.79458e-05	0.398516	0.999864	NaN	Low	1.33957	1.33963
rno-miR-323-5p	0	NaN	NaN	NaN	NaN	Low	NaN	NaN
rno-miR-301a-5p	0	NaN	NaN	NaN	NaN	Low	NaN	NaN
rno-miR-325-5p	0	NaN	NaN	NaN	NaN	Low	NaN	NaN
rno-miR-326-5p	0	NaN	NaN	NaN	NaN	Low	NaN	NaN
rno-miR-327	0	NaN	NaN	NaN	NaN	Low	NaN	NaN
rno-miR-328a-5p	0	NaN	NaN	NaN	NaN	Low	NaN	NaN
rno-miR-329-3p	0	NaN	NaN	NaN	NaN	Low	NaN	NaN
rno-miR-336-5p	0	NaN	NaN	NaN	NaN	Low	NaN	NaN
rno-miR-336-3p	0	NaN	NaN	NaN	NaN	Low	NaN	NaN
rno-miR-337-3p	0	NaN	NaN	NaN	NaN	Low	NaN	NaN
rno-miR-148b-5p	0	NaN	NaN	NaN	NaN	Low	NaN	NaN
rno-miR-338-5p	0	NaN	NaN	NaN	NaN	Low	NaN	NaN
rno-miR-342-5p	0	NaN	NaN	NaN	NaN	Low	NaN	NaN
rno-miR-343	0	NaN	NaN	NaN	NaN	Low	NaN	NaN
rno-miR-344a-5p	0	NaN	NaN	NaN	NaN	Low	NaN	NaN
rno-miR-344a-3p	0	NaN	NaN	NaN	NaN	Low	NaN	NaN
rno-miR-347	0	NaN	NaN	NaN	NaN	Low	NaN	NaN
rno-miR-349	0	NaN	NaN	NaN	NaN	Low	NaN	NaN
rno-miR-20a-3p	0	NaN	NaN	NaN	NaN	Low	NaN	NaN
rno-miR-7a-1-3p	0	NaN	NaN	NaN	NaN	Low	NaN	NaN
rno-miR-352	0	NaN	NaN	NaN	NaN	Low	NaN	NaN
rno-miR-135b-3p	0	NaN	NaN	NaN	NaN	Low	NaN	NaN
rno-miR-101b-5p	0	NaN	NaN	NaN	NaN	Low	NaN	NaN
rno-let-7a-2-3p	0	NaN	NaN	NaN	NaN	Low	NaN	NaN
rno-let-7f-2-3p	0	NaN	NaN	NaN	NaN	Low	NaN	NaN
rno-miR-7a-2-3p	0	NaN	NaN	NaN	NaN	Low	NaN	NaN
rno-miR-7b	0	NaN	NaN	NaN	NaN	Low	NaN	NaN
rno-miR-16-3p	0	NaN	NaN	NaN	NaN	Low	NaN	NaN
rno-miR-19b-1-5p	0	NaN	NaN	NaN	NaN	Low	NaN	NaN
rno-miR-19b-2-5p	0	NaN	NaN	NaN	NaN	Low	NaN	NaN
rno-miR-19a-5p	0	NaN	NaN	NaN	NaN	Low	NaN	NaN
rno-miR-23a-5p	0	NaN	NaN	NaN	NaN	Low	NaN	NaN
rno-miR-23b-5p	0	NaN	NaN	NaN	NaN	Low	NaN	NaN
rno-miR-24-1-5p	0	NaN	NaN	NaN	NaN	Low	NaN	NaN
rno-miR-29b-5p	0	NaN	NaN	NaN	NaN	Low	NaN	NaN
rno-miR-29b-3p	0	NaN	NaN	NaN	NaN	Low	NaN	NaN
rno-miR-29a-5p	0	NaN	NaN	NaN	NaN	Low	NaN	NaN
rno-miR-29b-1-5p	0	NaN	NaN	NaN	NaN	Low	NaN	NaN
rno-miR-29c-5p	0	NaN	NaN	NaN	NaN	Low	NaN	NaN
rno-miR-31a-3p	0	NaN	NaN	NaN	NaN	Low	NaN	NaN
rno-miR-32-3p	0	NaN	NaN	NaN	NaN	Low	NaN	NaN
rno-miR-34a-3p	0	NaN	NaN	NaN	NaN	Low	NaN	NaN
rno-miR-92a-2-5p	0	NaN	NaN	NaN	NaN	Low	NaN	NaN
rno-miR-96-3p	0	NaN	NaN	NaN	NaN	Low	NaN	NaN
rno-miR-98-3p	0	NaN	NaN	NaN	NaN	Low	NaN	NaN
rno-miR-100-3p	0	NaN	NaN	NaN	NaN	Low	NaN	NaN
rno-miR-103-2-5p	0	NaN	NaN	NaN	NaN	Low	NaN	NaN
rno-miR-103-1-5p	0	NaN	NaN	NaN	NaN	Low	NaN	NaN
rno-miR-122-3p	0	NaN	NaN	NaN	NaN	Low	NaN	NaN
rno-miR-124-5p	0	NaN	NaN	NaN	NaN	Low	NaN	NaN
rno-miR-124-3p	0	NaN	NaN	NaN	NaN	Low	NaN	NaN
rno-miR-127-3p	42.7023	-0.387891	0.360888	NaN	NaN	Outlier	48.4086	36.9961
rno-miR-128-2-5p	0	NaN	NaN	NaN	NaN	Low	NaN	NaN
rno-miR-129-1-3p	0	NaN	NaN	NaN	NaN	Low	NaN	NaN
rno-miR-130a-5p	0	NaN	NaN	NaN	NaN	Low	NaN	NaN
rno-miR-133a-5p	0	NaN	NaN	NaN	NaN	Low	NaN	NaN
rno-miR-134-3p	0	NaN	NaN	NaN	NaN	Low	NaN	NaN
rno-miR-135a-3p	0	NaN	NaN	NaN	NaN	Low	NaN	NaN
rno-miR-136-5p	0	NaN	NaN	NaN	NaN	Low	NaN	NaN
rno-miR-137-5p	0	NaN	NaN	NaN	NaN	Low	NaN	NaN
rno-miR-137-3p	0	NaN	NaN	NaN	NaN	Low	NaN	NaN
rno-miR-138-2-3p	0	NaN	NaN	NaN	NaN	Low	NaN	NaN
rno-miR-138-1-3p	0	NaN	NaN	NaN	NaN	Low	NaN	NaN
rno-miR-139-3p	0	NaN	NaN	NaN	NaN	Low	NaN	NaN
rno-miR-150-3p	0	NaN	NaN	NaN	NaN	Low	NaN	NaN
rno-miR-153-5p	0	NaN	NaN	NaN	NaN	Low	NaN	NaN
rno-miR-154-5p	0	NaN	NaN	NaN	NaN	Low	NaN	NaN
rno-miR-154-3p	0	NaN	NaN	NaN	NaN	Low	NaN	NaN
rno-miR-181b-2-3p	0	NaN	NaN	NaN	NaN	Low	NaN	NaN
rno-miR-183-3p	0	NaN	NaN	NaN	NaN	Low	NaN	NaN
rno-miR-184	0	NaN	NaN	NaN	NaN	Low	NaN	NaN
rno-miR-185-3p	0	NaN	NaN	NaN	NaN	Low	NaN	NaN
rno-miR-186-3p	0	NaN	NaN	NaN	NaN	Low	NaN	NaN
rno-miR-187-5p	0	NaN	NaN	NaN	NaN	Low	NaN	NaN
rno-miR-190a-3p	0	NaN	NaN	NaN	NaN	Low	NaN	NaN
rno-miR-200c-5p	0	NaN	NaN	NaN	NaN	Low	NaN	NaN
rno-miR-203a-5p	0	NaN	NaN	NaN	NaN	Low	NaN	NaN
rno-miR-204-3p	0	NaN	NaN	NaN	NaN	Low	NaN	NaN
rno-miR-206-5p	0	NaN	NaN	NaN	NaN	Low	NaN	NaN
rno-miR-206-3p	0	NaN	NaN	NaN	NaN	Low	NaN	NaN
rno-miR-208a-5p	0	NaN	NaN	NaN	NaN	Low	NaN	NaN
rno-miR-208a-3p	0	NaN	NaN	NaN	NaN	Low	NaN	NaN
rno-miR-211-3p	0	NaN	NaN	NaN	NaN	Low	NaN	NaN
rno-miR-212-5p	0	NaN	NaN	NaN	NaN	Low	NaN	NaN
rno-miR-212-3p	0	NaN	NaN	NaN	NaN	Low	NaN	NaN
rno-miR-216a-3p	0	NaN	NaN	NaN	NaN	Low	NaN	NaN
rno-miR-217-5p	0	NaN	NaN	NaN	NaN	Low	NaN	NaN
rno-miR-217-3p	0	NaN	NaN	NaN	NaN	Low	NaN	NaN
rno-miR-218a-2-3p	0	NaN	NaN	NaN	NaN	Low	NaN	NaN
rno-miR-219a-5p	0	NaN	NaN	NaN	NaN	Low	NaN	NaN
rno-miR-219a-2-3p	0	NaN	NaN	NaN	NaN	Low	NaN	NaN
rno-miR-222-5p	0	NaN	NaN	NaN	NaN	Low	NaN	NaN
rno-miR-223-5p	0	NaN	NaN	NaN	NaN	Low	NaN	NaN
rno-miR-290	0	NaN	NaN	NaN	NaN	Low	NaN	NaN
rno-miR-291a-5p	0	NaN	NaN	NaN	NaN	Low	NaN	NaN
rno-miR-291a-3p	0	NaN	NaN	NaN	NaN	Low	NaN	NaN
rno-miR-292-5p	0	NaN	NaN	NaN	NaN	Low	NaN	NaN
rno-miR-292-3p	0	NaN	NaN	NaN	NaN	Low	NaN	NaN
rno-miR-297	0	NaN	NaN	NaN	NaN	Low	NaN	NaN
rno-miR-298-3p	0	NaN	NaN	NaN	NaN	Low	NaN	NaN
rno-miR-299a-5p	0	NaN	NaN	NaN	NaN	Low	NaN	NaN
rno-miR-300-5p	0	NaN	NaN	NaN	NaN	Low	NaN	NaN
rno-miR-320-5p	0	NaN	NaN	NaN	NaN	Low	NaN	NaN
rno-miR-421-5p	0	NaN	NaN	NaN	NaN	Low	NaN	NaN
rno-miR-421-3p	0	NaN	NaN	NaN	NaN	Low	NaN	NaN
rno-miR-448-5p	0	NaN	NaN	NaN	NaN	Low	NaN	NaN
rno-miR-448-3p	0	NaN	NaN	NaN	NaN	Low	NaN	NaN
rno-miR-449a-3p	0	NaN	NaN	NaN	NaN	Low	NaN	NaN
rno-miR-450a-3p	0	NaN	NaN	NaN	NaN	Low	NaN	NaN
rno-miR-365-5p	0	NaN	NaN	NaN	NaN	Low	NaN	NaN
rno-miR-433-5p	0	NaN	NaN	NaN	NaN	Low	NaN	NaN
rno-miR-489-5p	0	NaN	NaN	NaN	NaN	Low	NaN	NaN
rno-miR-383-5p	0	NaN	NaN	NaN	NaN	Low	NaN	NaN
rno-miR-383-3p	0	NaN	NaN	NaN	NaN	Low	NaN	NaN
rno-miR-207	0	NaN	NaN	NaN	NaN	Low	NaN	NaN
rno-miR-501-5p	0	NaN	NaN	NaN	NaN	Low	NaN	NaN
rno-miR-224-3p	0	NaN	NaN	NaN	NaN	Low	NaN	NaN
rno-miR-370-5p	0	NaN	NaN	NaN	NaN	Low	NaN	NaN
rno-miR-377-5p	0	NaN	NaN	NaN	NaN	Low	NaN	NaN
rno-miR-377-3p	0	NaN	NaN	NaN	NaN	Low	NaN	NaN
rno-miR-412-5p	0	NaN	NaN	NaN	NaN	Low	NaN	NaN
rno-miR-412-3p	0	NaN	NaN	NaN	NaN	Low	NaN	NaN
rno-miR-1-5p	0	NaN	NaN	NaN	NaN	Low	NaN	NaN
rno-miR-1-3p	0	NaN	NaN	NaN	NaN	Low	NaN	NaN
rno-miR-133b-5p	0	NaN	NaN	NaN	NaN	Low	NaN	NaN
rno-miR-133b-3p	0	NaN	NaN	NaN	NaN	Low	NaN	NaN
rno-miR-540-5p	0	NaN	NaN	NaN	NaN	Low	NaN	NaN
rno-miR-543-5p	0	NaN	NaN	NaN	NaN	Low	NaN	NaN
rno-miR-543-3p	0	NaN	NaN	NaN	NaN	Low	NaN	NaN
rno-miR-539-5p	0	NaN	NaN	NaN	NaN	Low	NaN	NaN
rno-miR-539-3p	0	NaN	NaN	NaN	NaN	Low	NaN	NaN
rno-miR-541-3p	0	NaN	NaN	NaN	NaN	Low	NaN	NaN
rno-miR-493-3p	0	NaN	NaN	NaN	NaN	Low	NaN	NaN
rno-miR-379-3p	0	NaN	NaN	NaN	NaN	Low	NaN	NaN
rno-miR-494-5p	0	NaN	NaN	NaN	NaN	Low	NaN	NaN
rno-miR-376c-5p	0	NaN	NaN	NaN	NaN	Low	NaN	NaN
rno-miR-376b-5p	0	NaN	NaN	NaN	NaN	Low	NaN	NaN
rno-miR-376b-3p	0	NaN	NaN	NaN	NaN	Low	NaN	NaN
rno-miR-376a-5p	0	NaN	NaN	NaN	NaN	Low	NaN	NaN
rno-miR-376a-3p	0	NaN	NaN	NaN	NaN	Low	NaN	NaN
rno-miR-381-5p	0	NaN	NaN	NaN	NaN	Low	NaN	NaN
rno-miR-381-3p	0	NaN	NaN	NaN	NaN	Low	NaN	NaN
rno-miR-487b-5p	0	NaN	NaN	NaN	NaN	Low	NaN	NaN
rno-miR-382-3p	0	NaN	NaN	NaN	NaN	Low	NaN	NaN
rno-miR-485-5p	0	NaN	NaN	NaN	NaN	Low	NaN	NaN
rno-miR-409a-5p	0	NaN	NaN	NaN	NaN	Low	NaN	NaN
rno-miR-409a-3p	0	NaN	NaN	NaN	NaN	Low	NaN	NaN
rno-miR-369-3p	0	NaN	NaN	NaN	NaN	Low	NaN	NaN
rno-miR-363-5p	0	NaN	NaN	NaN	NaN	Low	NaN	NaN
rno-miR-20b-3p	0	NaN	NaN	NaN	NaN	Low	NaN	NaN
rno-miR-505-3p	0	NaN	NaN	NaN	NaN	Low	NaN	NaN
rno-miR-499-3p	0	NaN	NaN	NaN	NaN	Low	NaN	NaN
rno-miR-664-1-5p	0	NaN	NaN	NaN	NaN	Low	NaN	NaN
rno-miR-664-2-5p	0	NaN	NaN	NaN	NaN	Low	NaN	NaN
rno-miR-497-3p	0	NaN	NaN	NaN	NaN	Low	NaN	NaN
rno-miR-466b-5p	0	NaN	NaN	NaN	NaN	Low	NaN	NaN
rno-miR-466b-3p	0	NaN	NaN	NaN	NaN	Low	NaN	NaN
rno-miR-466c-5p	0	NaN	NaN	NaN	NaN	Low	NaN	NaN
rno-miR-466c-3p	0	NaN	NaN	NaN	NaN	Low	NaN	NaN
rno-miR-743b-5p	0	NaN	NaN	NaN	NaN	Low	NaN	NaN
rno-miR-743b-3p	0	NaN	NaN	NaN	NaN	Low	NaN	NaN
rno-miR-871-5p	0	NaN	NaN	NaN	NaN	Low	NaN	NaN
rno-miR-871-3p	0	NaN	NaN	NaN	NaN	Low	NaN	NaN
rno-miR-874-5p	0	NaN	NaN	NaN	NaN	Low	NaN	NaN
rno-miR-877	0	NaN	NaN	NaN	NaN	Low	NaN	NaN
rno-miR-878	0	NaN	NaN	NaN	NaN	Low	NaN	NaN
rno-miR-879-3p	0	NaN	NaN	NaN	NaN	Low	NaN	NaN
rno-miR-880-5p	0	NaN	NaN	NaN	NaN	Low	NaN	NaN
rno-miR-880-3p	0	NaN	NaN	NaN	NaN	Low	NaN	NaN
rno-miR-881-5p	0	NaN	NaN	NaN	NaN	Low	NaN	NaN
rno-miR-881-3p	0	NaN	NaN	NaN	NaN	Low	NaN	NaN
rno-miR-883-5p	0	NaN	NaN	NaN	NaN	Low	NaN	NaN
rno-miR-883-3p	0	NaN	NaN	NaN	NaN	Low	NaN	NaN
rno-miR-147	0	NaN	NaN	NaN	NaN	Low	NaN	NaN
rno-miR-181d-3p	0	NaN	NaN	NaN	NaN	Low	NaN	NaN
rno-miR-188-5p	0	NaN	NaN	NaN	NaN	Low	NaN	NaN
rno-miR-188-3p	0	NaN	NaN	NaN	NaN	Low	NaN	NaN
rno-miR-190b-5p	0	NaN	NaN	NaN	NaN	Low	NaN	NaN
rno-miR-190b-3p	0	NaN	NaN	NaN	NaN	Low	NaN	NaN
rno-miR-301b-5p	0	NaN	NaN	NaN	NaN	Low	NaN	NaN
rno-miR-375-5p	0	NaN	NaN	NaN	NaN	Low	NaN	NaN
rno-miR-375-3p	8.93255	0.00649447	0.411847	NaN	NaN	Low	8.91244	8.95265
rno-miR-380-5p	0	NaN	NaN	NaN	NaN	Low	NaN	NaN
rno-miR-410-5p	0	NaN	NaN	NaN	NaN	Low	NaN	NaN
rno-miR-410-3p	13.5143	-0.152697	0.412049	NaN	NaN	Outlier	14.2288	12.7997
rno-miR-411-5p	19.2987	-0.314121	0.402986	NaN	NaN	Outlier	21.3914	17.206
rno-miR-411-3p	0	NaN	NaN	NaN	NaN	Low	NaN	NaN
rno-miR-434-3p	24.6906	-0.418805	0.386073	NaN	NaN	Outlier	28.2494	21.1318
rno-miR-463-5p	0	NaN	NaN	NaN	NaN	Low	NaN	NaN
rno-miR-463-3p	0	NaN	NaN	NaN	NaN	Low	NaN	NaN
rno-miR-471-5p	0	NaN	NaN	NaN	NaN	Low	NaN	NaN
rno-miR-471-3p	0	NaN	NaN	NaN	NaN	Low	NaN	NaN
rno-miR-495	0	NaN	NaN	NaN	NaN	Low	NaN	NaN
rno-miR-500-5p	0	NaN	NaN	NaN	NaN	Low	NaN	NaN
rno-miR-598-5p	0	NaN	NaN	NaN	NaN	Low	NaN	NaN
rno-miR-598-3p	0	NaN	NaN	NaN	NaN	Low	NaN	NaN
rno-miR-672-3p	0	NaN	NaN	NaN	NaN	Low	NaN	NaN
rno-miR-673-5p	0	NaN	NaN	NaN	NaN	Low	NaN	NaN
rno-miR-673-3p	0	NaN	NaN	NaN	NaN	Low	NaN	NaN
rno-miR-742-5p	0	NaN	NaN	NaN	NaN	Low	NaN	NaN
rno-miR-742-3p	0	NaN	NaN	NaN	NaN	Low	NaN	NaN
rno-miR-743a-5p	0	NaN	NaN	NaN	NaN	Low	NaN	NaN
rno-miR-743a-3p	0	NaN	NaN	NaN	NaN	Low	NaN	NaN
rno-miR-758-5p	0	NaN	NaN	NaN	NaN	Low	NaN	NaN
rno-miR-758-3p	0	NaN	NaN	NaN	NaN	Low	NaN	NaN
rno-miR-760-5p	0	NaN	NaN	NaN	NaN	Low	NaN	NaN
rno-miR-760-3p	0	NaN	NaN	NaN	NaN	Low	NaN	NaN
rno-miR-770-5p	0	NaN	NaN	NaN	NaN	Low	NaN	NaN
rno-miR-770-3p	0	NaN	NaN	NaN	NaN	Low	NaN	NaN
rno-miR-873-5p	0	NaN	NaN	NaN	NaN	Low	NaN	NaN
rno-miR-873-3p	0	NaN	NaN	NaN	NaN	Low	NaN	NaN
rno-miR-92b-5p	0	NaN	NaN	NaN	NaN	Low	NaN	NaN
rno-miR-92b-3p	65.2216	0.636039	0.379148	NaN	NaN	Outlier	51.0729	79.3702
rno-miR-488-5p	0	NaN	NaN	NaN	NaN	Low	NaN	NaN
rno-miR-652-5p	0	NaN	NaN	NaN	NaN	Low	NaN	NaN
rno-miR-146b-3p	0	NaN	NaN	NaN	NaN	Low	NaN	NaN
rno-miR-551b-5p	0	NaN	NaN	NaN	NaN	Low	NaN	NaN
rno-miR-551b-3p	0	NaN	NaN	NaN	NaN	Low	NaN	NaN
rno-miR-202-5p	0	NaN	NaN	NaN	NaN	Low	NaN	NaN
rno-miR-202-3p	0	NaN	NaN	NaN	NaN	Low	NaN	NaN
rno-miR-490-5p	0	NaN	NaN	NaN	NaN	Low	NaN	NaN
rno-miR-105	0	NaN	NaN	NaN	NaN	Low	NaN	NaN
rno-miR-1224	0	NaN	NaN	NaN	NaN	Low	NaN	NaN
rno-miR-511-5p	0	NaN	NaN	NaN	NaN	Low	NaN	NaN
rno-miR-511-3p	0	NaN	NaN	NaN	NaN	Low	NaN	NaN
rno-miR-544-5p	0	NaN	NaN	NaN	NaN	Low	NaN	NaN
rno-miR-544-3p	0	NaN	NaN	NaN	NaN	Low	NaN	NaN
rno-miR-568	0	NaN	NaN	NaN	NaN	Low	NaN	NaN
rno-miR-592	0	NaN	NaN	NaN	NaN	Low	NaN	NaN
rno-miR-628	0	NaN	NaN	NaN	NaN	Low	NaN	NaN
rno-miR-632	0	NaN	NaN	NaN	NaN	Low	NaN	NaN
rno-miR-653-3p	0	NaN	NaN	NaN	NaN	Low	NaN	NaN
rno-miR-668	0	NaN	NaN	NaN	NaN	Low	NaN	NaN
rno-miR-802-5p	0	NaN	NaN	NaN	NaN	Low	NaN	NaN
rno-miR-675-5p	0	NaN	NaN	NaN	NaN	Low	NaN	NaN
rno-miR-675-3p	0	NaN	NaN	NaN	NaN	Low	NaN	NaN
rno-miR-875	0	NaN	NaN	NaN	NaN	Low	NaN	NaN
rno-miR-876	0	NaN	NaN	NaN	NaN	Low	NaN	NaN
rno-miR-665	0	NaN	NaN	NaN	NaN	Low	NaN	NaN
rno-miR-935	0	NaN	NaN	NaN	NaN	Low	NaN	NaN
rno-miR-201-3p	0	NaN	NaN	NaN	NaN	Low	NaN	NaN
rno-miR-293-3p	0	NaN	NaN	NaN	NaN	Low	NaN	NaN
rno-miR-294	0	NaN	NaN	NaN	NaN	Low	NaN	NaN
rno-miR-295-5p	0	NaN	NaN	NaN	NaN	Low	NaN	NaN
rno-miR-295-3p	0	NaN	NaN	NaN	NaN	Low	NaN	NaN
rno-miR-465-5p	0	NaN	NaN	NaN	NaN	Low	NaN	NaN
rno-miR-465-3p	0	NaN	NaN	NaN	NaN	Low	NaN	NaN
rno-miR-547-5p	0	NaN	NaN	NaN	NaN	Low	NaN	NaN
rno-miR-667-5p	0	NaN	NaN	NaN	NaN	Low	NaN	NaN
rno-miR-667-3p	0	NaN	NaN	NaN	NaN	Low	NaN	NaN
rno-miR-761	0	NaN	NaN	NaN	NaN	Low	NaN	NaN
rno-miR-764-5p	0	NaN	NaN	NaN	NaN	Low	NaN	NaN
rno-miR-764-3p	0	NaN	NaN	NaN	NaN	Low	NaN	NaN
rno-miR-666-5p	0	NaN	NaN	NaN	NaN	Low	NaN	NaN
rno-miR-666-3p	0	NaN	NaN	NaN	NaN	Low	NaN	NaN
rno-miR-759	0	NaN	NaN	NaN	NaN	Low	NaN	NaN
rno-miR-678	0	NaN	NaN	NaN	NaN	Low	NaN	NaN
rno-miR-711	0	NaN	NaN	NaN	NaN	Low	NaN	NaN
rno-miR-496-5p	0	NaN	NaN	NaN	NaN	Low	NaN	NaN
rno-miR-3541	0	NaN	NaN	NaN	NaN	Low	NaN	NaN
rno-miR-3542	0	NaN	NaN	NaN	NaN	Low	NaN	NaN
rno-miR-3543	0	NaN	NaN	NaN	NaN	Low	NaN	NaN
rno-miR-3544	0	NaN	NaN	NaN	NaN	Low	NaN	NaN
rno-miR-203b-5p	0	NaN	NaN	NaN	NaN	Low	NaN	NaN
rno-miR-3546	0	NaN	NaN	NaN	NaN	Low	NaN	NaN
rno-miR-3547	0	NaN	NaN	NaN	NaN	Low	NaN	NaN
rno-miR-449c-5p	0	NaN	NaN	NaN	NaN	Low	NaN	NaN
rno-miR-449c-3p	0	NaN	NaN	NaN	NaN	Low	NaN	NaN
rno-miR-3085	0	NaN	NaN	NaN	NaN	Low	NaN	NaN
rno-miR-3548	0	NaN	NaN	NaN	NaN	Low	NaN	NaN
rno-miR-3549	0	NaN	NaN	NaN	NaN	Low	NaN	NaN
rno-miR-3550	0	NaN	NaN	NaN	NaN	Low	NaN	NaN
rno-miR-3551-5p	0	NaN	NaN	NaN	NaN	Low	NaN	NaN
rno-miR-3551-3p	0	NaN	NaN	NaN	NaN	Low	NaN	NaN
rno-miR-344b-5p	0	NaN	NaN	NaN	NaN	Low	NaN	NaN
rno-miR-344b-3p	0	NaN	NaN	NaN	NaN	Low	NaN	NaN
rno-miR-3552	0	NaN	NaN	NaN	NaN	Low	NaN	NaN
rno-miR-3553	0	NaN	NaN	NaN	NaN	Low	NaN	NaN
rno-miR-31b	0	NaN	NaN	NaN	NaN	Low	NaN	NaN
rno-miR-191b	0	NaN	NaN	NaN	NaN	Low	NaN	NaN
rno-miR-3556b	0	NaN	NaN	NaN	NaN	Low	NaN	NaN
rno-miR-3557-5p	0	NaN	NaN	NaN	NaN	Low	NaN	NaN
rno-miR-3557-3p	0	NaN	NaN	NaN	NaN	Low	NaN	NaN
rno-miR-3556a	0	NaN	NaN	NaN	NaN	Low	NaN	NaN
rno-miR-291b	0	NaN	NaN	NaN	NaN	Low	NaN	NaN
rno-miR-3596d	0	NaN	NaN	NaN	NaN	Low	NaN	NaN
rno-miR-466d	0	NaN	NaN	NaN	NaN	Low	NaN	NaN
rno-miR-3558-5p	0	NaN	NaN	NaN	NaN	Low	NaN	NaN
rno-miR-3558-3p	0	NaN	NaN	NaN	NaN	Low	NaN	NaN
rno-miR-3560	0	NaN	NaN	NaN	NaN	Low	NaN	NaN
rno-miR-3561-5p	0	NaN	NaN	NaN	NaN	Low	NaN	NaN
rno-miR-3561-3p	0	NaN	NaN	NaN	NaN	Low	NaN	NaN
rno-miR-3562	0	NaN	NaN	NaN	NaN	Low	NaN	NaN
rno-miR-299b-5p	0	NaN	NaN	NaN	NaN	Low	NaN	NaN
rno-miR-299b-3p	0	NaN	NaN	NaN	NaN	Low	NaN	NaN
rno-miR-9b-5p	0	NaN	NaN	NaN	NaN	Low	NaN	NaN
rno-miR-9b-3p	0	NaN	NaN	NaN	NaN	Low	NaN	NaN
rno-miR-3564	0	NaN	NaN	NaN	NaN	Low	NaN	NaN
rno-miR-218b	0	NaN	NaN	NaN	NaN	Low	NaN	NaN
rno-miR-3065-5p	0	NaN	NaN	NaN	NaN	Low	NaN	NaN
rno-miR-3065-3p	0	NaN	NaN	NaN	NaN	Low	NaN	NaN
rno-miR-3566	0	NaN	NaN	NaN	NaN	Low	NaN	NaN
rno-miR-126b	0	NaN	NaN	NaN	NaN	Low	NaN	NaN
rno-miR-208b-5p	0	NaN	NaN	NaN	NaN	Low	NaN	NaN
rno-miR-208b-3p	0	NaN	NaN	NaN	NaN	Low	NaN	NaN
rno-miR-216b-5p	0	NaN	NaN	NaN	NaN	Low	NaN	NaN
rno-miR-216b-3p	0	NaN	NaN	NaN	NaN	Low	NaN	NaN
rno-miR-3568	0	NaN	NaN	NaN	NaN	Low	NaN	NaN
rno-miR-3569	0	NaN	NaN	NaN	NaN	Low	NaN	NaN
rno-miR-3570	0	NaN	NaN	NaN	NaN	Low	NaN	NaN
rno-miR-3571	0	NaN	NaN	NaN	NaN	Low	NaN	NaN
rno-miR-3572	0	NaN	NaN	NaN	NaN	Low	NaN	NaN
rno-miR-1188-5p	0	NaN	NaN	NaN	NaN	Low	NaN	NaN
rno-miR-1188-3p	0	NaN	NaN	NaN	NaN	Low	NaN	NaN
rno-miR-3573-5p	0	NaN	NaN	NaN	NaN	Low	NaN	NaN
rno-miR-3573-3p	0	NaN	NaN	NaN	NaN	Low	NaN	NaN
rno-miR-1193-5p	0	NaN	NaN	NaN	NaN	Low	NaN	NaN
rno-miR-1193-3p	0	NaN	NaN	NaN	NaN	Low	NaN	NaN
rno-miR-3574	0	NaN	NaN	NaN	NaN	Low	NaN	NaN
rno-miR-3575	0	NaN	NaN	NaN	NaN	Low	NaN	NaN
rno-miR-3576	0	NaN	NaN	NaN	NaN	Low	NaN	NaN
rno-miR-1912-5p	0	NaN	NaN	NaN	NaN	Low	NaN	NaN
rno-miR-1912-3p	0	NaN	NaN	NaN	NaN	Low	NaN	NaN
rno-miR-3578	0	NaN	NaN	NaN	NaN	Low	NaN	NaN
rno-miR-3579	0	NaN	NaN	NaN	NaN	Low	NaN	NaN
rno-miR-3580-5p	0	NaN	NaN	NaN	NaN	Low	NaN	NaN
rno-miR-3580-3p	0	NaN	NaN	NaN	NaN	Low	NaN	NaN
rno-miR-409b	0	NaN	NaN	NaN	NaN	Low	NaN	NaN
rno-miR-3596b	0	NaN	NaN	NaN	NaN	Low	NaN	NaN
rno-miR-133c	0	NaN	NaN	NaN	NaN	Low	NaN	NaN
rno-miR-3583-5p	0	NaN	NaN	NaN	NaN	Low	NaN	NaN
rno-miR-3583-3p	0	NaN	NaN	NaN	NaN	Low	NaN	NaN
rno-miR-3584-5p	0	NaN	NaN	NaN	NaN	Low	NaN	NaN
rno-miR-3584-3p	0	NaN	NaN	NaN	NaN	Low	NaN	NaN
rno-miR-3596c	0	NaN	NaN	NaN	NaN	Low	NaN	NaN
rno-miR-3585-5p	0	NaN	NaN	NaN	NaN	Low	NaN	NaN
rno-miR-3585-3p	0	NaN	NaN	NaN	NaN	Low	NaN	NaN
rno-miR-3586-5p	0	NaN	NaN	NaN	NaN	Low	NaN	NaN
rno-miR-3586-3p	0	NaN	NaN	NaN	NaN	Low	NaN	NaN
rno-miR-219b	0	NaN	NaN	NaN	NaN	Low	NaN	NaN
rno-miR-3587	0	NaN	NaN	NaN	NaN	Low	NaN	NaN
rno-miR-702-5p	0	NaN	NaN	NaN	NaN	Low	NaN	NaN
rno-miR-702-3p	0	NaN	NaN	NaN	NaN	Low	NaN	NaN
rno-miR-3596a	0	NaN	NaN	NaN	NaN	Low	NaN	NaN
rno-miR-3588	0	NaN	NaN	NaN	NaN	Low	NaN	NaN
rno-miR-3589	0	NaN	NaN	NaN	NaN	Low	NaN	NaN
rno-miR-3590-5p	0	NaN	NaN	NaN	NaN	Low	NaN	NaN
rno-miR-3590-3p	0	NaN	NaN	NaN	NaN	Low	NaN	NaN
rno-miR-2985	0	NaN	NaN	NaN	NaN	Low	NaN	NaN
rno-miR-3591	0	NaN	NaN	NaN	NaN	Low	NaN	NaN
rno-miR-344b-1-3p	0	NaN	NaN	NaN	NaN	Low	NaN	NaN
rno-miR-3592	0	NaN	NaN	NaN	NaN	Low	NaN	NaN
rno-miR-3593-5p	0	NaN	NaN	NaN	NaN	Low	NaN	NaN
rno-miR-3593-3p	0	NaN	NaN	NaN	NaN	Low	NaN	NaN
rno-miR-3594-5p	0	NaN	NaN	NaN	NaN	Low	NaN	NaN
rno-miR-3120	0	NaN	NaN	NaN	NaN	Low	NaN	NaN
rno-miR-741-5p	0	NaN	NaN	NaN	NaN	Low	NaN	NaN
rno-miR-741-3p	0	NaN	NaN	NaN	NaN	Low	NaN	NaN
rno-miR-3595	0	NaN	NaN	NaN	NaN	Low	NaN	NaN
rno-miR-328b-3p	0	NaN	NaN	NaN	NaN	Low	NaN	NaN
rno-miR-1199-5p	0	NaN	NaN	NaN	NaN	Low	NaN	NaN
rno-miR-1199-3p	0	NaN	NaN	NaN	NaN	Low	NaN	NaN
rno-miR-3068-5p	0	NaN	NaN	NaN	NaN	Low	NaN	NaN
rno-miR-509-3p	0	NaN	NaN	NaN	NaN	Low	NaN	NaN
rno-miR-1306-3p	0	NaN	NaN	NaN	NaN	Low	NaN	NaN
rno-miR-3473	0	NaN	NaN	NaN	NaN	Low	NaN	NaN
rno-miR-6215	0	NaN	NaN	NaN	NaN	Low	NaN	NaN
rno-miR-378b	0	NaN	NaN	NaN	NaN	Low	NaN	NaN
rno-miR-6216	0	NaN	NaN	NaN	NaN	Low	NaN	NaN
rno-miR-6314	0	NaN	NaN	NaN	NaN	Low	NaN	NaN
rno-miR-344i	0	NaN	NaN	NaN	NaN	Low	NaN	NaN
rno-miR-6315	0	NaN	NaN	NaN	NaN	Low	NaN	NaN
rno-miR-344g	0	NaN	NaN	NaN	NaN	Low	NaN	NaN
rno-miR-6316	0	NaN	NaN	NaN	NaN	Low	NaN	NaN
rno-miR-6317	0	NaN	NaN	NaN	NaN	Low	NaN	NaN
rno-miR-6318	0	NaN	NaN	NaN	NaN	Low	NaN	NaN
rno-miR-3075	0	NaN	NaN	NaN	NaN	Low	NaN	NaN
rno-miR-6320	0	NaN	NaN	NaN	NaN	Low	NaN	NaN
rno-miR-6321	0	NaN	NaN	NaN	NaN	Low	NaN	NaN
rno-miR-6322	0	NaN	NaN	NaN	NaN	Low	NaN	NaN
rno-miR-6323	0	NaN	NaN	NaN	NaN	Low	NaN	NaN
rno-miR-6324	0	NaN	NaN	NaN	NaN	Low	NaN	NaN
rno-miR-6325	0	NaN	NaN	NaN	NaN	Low	NaN	NaN
rno-miR-6326	0	NaN	NaN	NaN	NaN	Low	NaN	NaN
rno-miR-6327	0	NaN	NaN	NaN	NaN	Low	NaN	NaN
rno-miR-6328	0	NaN	NaN	NaN	NaN	Low	NaN	NaN
rno-miR-6330	0	NaN	NaN	NaN	NaN	Low	NaN	NaN
rno-miR-6331	0	NaN	NaN	NaN	NaN	Low	NaN	NaN
rno-miR-3072	0	NaN	NaN	NaN	NaN	Low	NaN	NaN
rno-miR-6332	0	NaN	NaN	NaN	NaN	Low	NaN	NaN
rno-miR-6333	0	NaN	NaN	NaN	NaN	Low	NaN	NaN
rno-miR-6334	0	NaN	NaN	NaN	NaN	Low	NaN	NaN
rno-miR-7578	0	NaN	NaN	NaN	NaN	Low	NaN	NaN
rno-miR-155-3p	0	NaN	NaN	NaN	NaN	Low	NaN	NaN
rno-let-7g-3p	0	NaN	NaN	NaN	NaN	Low	NaN	NaN
rno-miR-1297	0	NaN	NaN	NaN	NaN	Low	NaN	NaN
rno-miR-148a-5p	0	NaN	NaN	NaN	NaN	Low	NaN	NaN
rno-miR-149-3p	0	NaN	NaN	NaN	NaN	Low	NaN	NaN
rno-miR-15a-5p	0	NaN	NaN	NaN	NaN	Low	NaN	NaN
rno-miR-15a-3p	0	NaN	NaN	NaN	NaN	Low	NaN	NaN
rno-miR-1843b-5p	0	NaN	NaN	NaN	NaN	Low	NaN	NaN
rno-miR-1843b-3p	0	NaN	NaN	NaN	NaN	Low	NaN	NaN
rno-miR-1896	0	NaN	NaN	NaN	NaN	Low	NaN	NaN
rno-miR-193b-5p	0	NaN	NaN	NaN	NaN	Low	NaN	NaN
rno-miR-193b-3p	0	NaN	NaN	NaN	NaN	Low	NaN	NaN
rno-miR-1956-5p	0	NaN	NaN	NaN	NaN	Low	NaN	NaN
rno-miR-1956-3p	0	NaN	NaN	NaN	NaN	Low	NaN	NaN
rno-miR-3064-5p	0	NaN	NaN	NaN	NaN	Low	NaN	NaN
rno-miR-3064-3p	0	NaN	NaN	NaN	NaN	Low	NaN	NaN
rno-miR-3084a-5p	0	NaN	NaN	NaN	NaN	Low	NaN	NaN
rno-miR-3084a-3p	0	NaN	NaN	NaN	NaN	Low	NaN	NaN
rno-miR-3084b-5p	0	NaN	NaN	NaN	NaN	Low	NaN	NaN
rno-miR-3084b-3p	0	NaN	NaN	NaN	NaN	Low	NaN	NaN
rno-miR-3084c-5p	0	NaN	NaN	NaN	NaN	Low	NaN	NaN
rno-miR-3084c-3p	0	NaN	NaN	NaN	NaN	Low	NaN	NaN
rno-miR-3084d	0	NaN	NaN	NaN	NaN	Low	NaN	NaN
rno-miR-452-5p	0	NaN	NaN	NaN	NaN	Low	NaN	NaN
rno-miR-452-3p	0	NaN	NaN	NaN	NaN	Low	NaN	NaN
rno-miR-5132-5p	0	NaN	NaN	NaN	NaN	Low	NaN	NaN
rno-miR-5132-3p	0	NaN	NaN	NaN	NaN	Low	NaN	NaN
rno-miR-762	0	NaN	NaN	NaN	NaN	Low	NaN	NaN
rno-miR-466b-4-3p	0	NaN	NaN	NaN	NaN	Low	NaN	NaN
11_TGTAAACATCCCCGACTGGAA_rno-mir-30d	65.5894	0.467119	0.308821	NaN	NaN	Outlier	55.0628	76.1159
13_AAGGGATTCTGATGTTGGTCACACTCA_rno-mir-541	0	NaN	NaN	NaN	NaN	Low	NaN	NaN
14_AACATTCATTGCTGTCGGTGGGTTT_rno-mir-181b-2	15.2806	0.266726	0.382467	NaN	NaN	Outlier	13.8721	16.6892
14_TCCCTGAGACCCTTTAACCTGT_rno-mir-125a	212.963	0.45651	0.345499	NaN	NaN	Outlier	179.548	246.378
44_CAGTGCAATGGTATTGTCAAAGCATT_rno-mir-301b	0	NaN	NaN	NaN	NaN	Low	NaN	NaN
44_TTTGTTCGTTCGGCTCGCGTGAA_rno-mir-375	0	NaN	NaN	NaN	NaN	Low	NaN	NaN
50_CTAGACTGAGGCTCCTTGA_rno-mir-151	20.2193	0.493099	0.385538	NaN	NaN	Outlier	16.7972	23.6415
6_CACCCGTAGAACCGACCTTGCGT_rno-mir-99b	50.4734	-0.0129292	0.362292	NaN	NaN	Outlier	50.6996	50.2472
